# Supplementary material for: trans-Diaqua­bis[5-carb­oxy-2-(3-pyrid­yl)-1H-imidazole-4-carboxyl­ato-κ2 N 3,O 4]iron(II)
Source: Acta Crystallogr Sect E Struct Rep Online. 2009 Jul 18;65(Pt 8):m938–9. doi: 10.1107/S1600536809027457 (PMC2977312; doi:10.1107/S1600536809027457)
Supplement: Supplementary file 1 [file e-65-0m938-sup1.cif]

##############################################################################
###                                                                        ###
###        Electronic paper (Acta Crystallographica Section E)             ###
###                                                                        ###
##############################################################################
#                                                                            #
# This CIF contains the data in a paper accepted for publication in Acta     #
# Crystallographica Section E. It conforms to the requirements of Notes      #
# for Authors for Section E, and has been peer reviewed under the auspices   #
# of the IUCr Commission on Journals.                                        #
#                                                                            #
# Full details of the Crystallographic Information File format               #
# are given in the paper "The Crystallographic Information File (CIF):       #
# a New Standard Archive File for Crystallography" by S. R. Hall, F. H.      #
# Allen and I. D. Brown [Acta Cryst. (1991), A47, 655-685].                  #
#                                                                            #
# The current version of the core CIF dictionary is obtainable from          #
# ftp://ftp.iucr.org/pub/cif_core.dic. The current version number is 2.4.    #
#                                                                            #
# Software is freely available for graphical display of the structure(s) in  #
# this CIF.  For information consult the CIF home page http://www.iucr.org/  #
# cif/home.html                                                              #
#                                                                            #
# This file may be used for bona fide research purposes within the           #
# scientific community so long as proper attribution is given to the journal # 
# article from which it was obtained.                                        #
#                                                                            #
##############################################################################
                                             
data_I
_audit_creation_method     CrystalClearVersion1.3
_chemical_name_systematic
;
<i>trans</i>-Diaquabis[5-carboxy-2-(3-pyridyl)-1<i>H</i>-imidazole-4-
carboxylato-\k^2^<i>N</i>^3^,<i>O</i>^4^]iron(II)
;
_chemical_name_common     ?
_chemical_formula_moiety     'C20 H16 Fe N6 O10'
_chemical_formula_sum     'C20 H16 Fe N6 O10'
_chemical_formula_iupac     '[Fe (C10 H6 N3 O4)2 (H2 O)2]'
_chemical_formula_weight     556.24
_chemical_melting_point     ?
_symmetry_cell_setting     Triclinic
_symmetry_space_group_name_H-M     'P -1'
loop_
    _symmetry_equiv_pos_as_xyz
    'x, y, z'
    '-x, -y, -z'
_cell_length_a     7.0100(14)
_cell_length_b     8.6670(17)
_cell_length_c     9.4110(19)
_cell_angle_alpha     82.28(3)
_cell_angle_beta     83.84(3)
_cell_angle_gamma     70.66(3)
_cell_volume     533.41(18)
_cell_formula_units_Z     1
_cell_measurement_reflns_used     ?
_cell_measurement_theta_min     2.50
_cell_measurement_theta_max     28.00
_cell_measurement_temperature     173(2)
_exptl_crystal_description     Block
_exptl_crystal_colour     yellow
_exptl_crystal_size_max     0.285
_exptl_crystal_size_mid     0.242
_exptl_crystal_size_min     0.19
_exptl_crystal_density_diffrn     1.732
_exptl_crystal_density_meas     ?
_exptl_crystal_density_method     'not measured'
_exptl_crystal_F_000     284
_exptl_absorpt_coefficient_mu     0.782
_exptl_absorpt_correction_type     'Multi-scan'
_exptl_absorpt_process_details     '(CrystalClear; Rigaku, 2000)'
_exptl_absorpt_correction_T_min     0.8262
_exptl_absorpt_correction_T_max     0.8904
_exptl_special_details
;
;
_diffrn_ambient_temperature     173(2)
_diffrn_radiation_type     MoK\a
_diffrn_radiation_wavelength     0.71073
_diffrn_radiation_source     'fine-focus sealed tube'
_diffrn_radiation_monochromator     graphite
_diffrn_measurement_device_type     'Rigaku Mercury CCD'
_diffrn_measurement_method     \w
_diffrn_detector_area_resol_mean     ?
_diffrn_reflns_number     4126
_diffrn_reflns_av_R_equivalents     0.0228
_diffrn_reflns_av_sigmaI/netI     0.0342
_diffrn_reflns_theta_min     2.50
_diffrn_reflns_theta_max     26.00
_diffrn_reflns_theta_full     26.00
_diffrn_measured_fraction_theta_max     0.990
_diffrn_measured_fraction_theta_full     0.990
_diffrn_reflns_limit_h_min     -8
_diffrn_reflns_limit_h_max     8
_diffrn_reflns_limit_k_min     -10
_diffrn_reflns_limit_k_max     10
_diffrn_reflns_limit_l_min     -11
_diffrn_reflns_limit_l_max     11
_diffrn_standards_number     ?
_diffrn_standards_interval_count     ?
_diffrn_standards_interval_time     ?
_diffrn_standards_decay_%     ?
_refine_special_details
;
Refinement of <i>F</i>^2^ against ALL reflections. The weighted <i>R</i>-factor
<i>wR</i> and goodness of fit <i>S</i> are based on <i>F</i>^2^, conventional
<i>R</i>-factors <i>R</i> are based on <i>F</i>, with <i>F</i> set to zero for
negative <i>F</i>^2^. The threshold expression of <i>F</i>^2^ >
\s(<i>F</i>^2^) is used only for calculating <i>R</i>-factors(gt) <i>etc</i>.
and is not relevant to the choice of reflections for refinement.
<i>R</i>-factors based on <i>F</i>^2^ are statistically about twice as large
as those based on <i>F</i>, and <i>R</i>- factors based on ALL data will be
even larger.
;
_reflns_number_total     2084
_reflns_number_gt     1693
_reflns_threshold_expression     I>2\s(I)
_refine_ls_structure_factor_coef     Fsqd
_refine_ls_matrix_type     full
_refine_ls_R_factor_all     0.0498
_refine_ls_R_factor_gt     0.0384
_refine_ls_wR_factor_gt     0.0980
_refine_ls_wR_factor_ref     0.1051
_refine_ls_goodness_of_fit_ref     1.040
_refine_ls_restrained_S_all     1.040
_refine_ls_number_reflns     2084
_refine_ls_number_parameters     172
_refine_ls_number_restraints     1
_refine_ls_hydrogen_treatment     mixed
_refine_ls_weighting_scheme     calc
_refine_ls_weighting_details
         'calc w=1/[\s^2^(Fo^2^)+(0.0571P)^2^+0.2007P] where P=(Fo^2^+2Fc^2^)/3'
_atom_sites_solution_hydrogens     geom
_atom_sites_solution_primary     direct
_atom_sites_solution_secondary     difmap
_refine_ls_shift/su_max     0.000
_refine_ls_shift/su_mean     0.000
_refine_diff_density_max     0.473
_refine_diff_density_min     -0.549
_refine_ls_extinction_method     none
_refine_ls_extinction_coef     ?
loop_
    _atom_type_symbol
    _atom_type_description
    _atom_type_scat_dispersion_real
    _atom_type_scat_dispersion_imag
    _atom_type_scat_source
    'C' 'C' 0.0033 0.0016
                         'International Tables Vol C Tables 4.2.6.8 and 6.1.1.4'
    'H' 'H' 0.0000 0.0000
                         'International Tables Vol C Tables 4.2.6.8 and 6.1.1.4'
    'Fe' 'Fe' 0.3463 0.8444
                         'International Tables Vol C Tables 4.2.6.8 and 6.1.1.4'
    'N' 'N' 0.0061 0.0033
                         'International Tables Vol C Tables 4.2.6.8 and 6.1.1.4'
    'O' 'O' 0.0106 0.0060
                         'International Tables Vol C Tables 4.2.6.8 and 6.1.1.4'
_computing_data_collection     'CrystalClear (Rigaku, 2000)'
_computing_cell_refinement     'CrystalClear (Rigaku, 2000)'
_computing_data_reduction     'CrystalClear (Rigaku, 2000)'
_computing_structure_solution     'SHELXS97 (Sheldrick, 2008)'
_computing_structure_refinement     'SHELXL97 (Sheldrick, 2008)'
_computing_molecular_graphics     'SHELXTL (Sheldrick, 2008)'
_computing_publication_material     'SHELXTL (Sheldrick, 2008)'
loop_
    _atom_site_type_symbol
    _atom_site_label
    _atom_site_fract_x
    _atom_site_fract_y
    _atom_site_fract_z
    _atom_site_U_iso_or_equiv
    _atom_site_adp_type
    _atom_site_calc_flag
    _atom_site_refinement_flags
    _atom_site_occupancy
    _atom_site_disorder_assembly
    _atom_site_disorder_group
    Fe Fe1 0.5000 0.5000 0.0000 0.03010(18) Uani d S 1 . .
    O O1 0.4346(3) 0.7540(2) -0.09416(18) 0.0407(5) Uani d . 1 . .
    O O2 0.2752(3) 1.0178(2) -0.06408(18) 0.0410(5) Uani d . 1 . .
    O O3 0.0627(3) 1.1808(2) 0.12660(19) 0.0408(5) Uani d D 1 . .
    O O4 -0.0530(3) 1.1320(2) 0.35321(19) 0.0466(5) Uani d . 1 . .
    O O5 0.7690(3) 0.5052(2) 0.07395(18) 0.0406(5) Uani d . 1 . .
    N N1 0.3184(3) 0.6478(2) 0.17970(19) 0.0267(4) Uani d . 1 . .
    N N2 0.1534(3) 0.7958(2) 0.3559(2) 0.0280(5) Uani d . 1 . .
    H H2A 0.0841 0.8214 0.4319 0.034 Uiso d R 1 . .
    N N3 0.2740(3) 0.3678(3) 0.6641(2) 0.0357(5) Uani d . 1 . .
    C C1 0.3294(4) 0.8639(3) -0.0195(2) 0.0313(6) Uani d . 1 . .
    C C2 0.2649(3) 0.8126(3) 0.1308(2) 0.0258(5) Uani d . 1 . .
    C C3 0.1588(4) 0.9068(3) 0.2385(2) 0.0277(5) Uani d . 1 . .
    C C4 0.0479(4) 1.0858(3) 0.2420(3) 0.0322(6) Uani d . 1 . .
    C C5 0.2483(3) 0.6410(3) 0.3177(2) 0.0259(5) Uani d . 1 . .
    C C6 0.2686(4) 0.4921(3) 0.4180(2) 0.0269(5) Uani d . 1 . .
    C C7 0.2554(4) 0.4991(3) 0.5672(2) 0.0313(6) Uani d . 1 . .
    H H3 0.2321 0.6026 0.6011 0.038 Uiso calc R 1 . .
    C C8 0.3003(4) 0.3402(3) 0.3698(3) 0.0332(6) Uani d . 1 . .
    H H4 0.3060 0.3303 0.2700 0.040 Uiso calc R 1 . .
    C C9 0.3234(4) 0.2031(3) 0.4700(3) 0.0379(6) Uani d . 1 . .
    H H1 0.3486 0.0977 0.4392 0.045 Uiso calc R 1 . .
    C C10 0.3092(4) 0.2212(3) 0.6157(3) 0.0360(6) Uani d . 1 . .
    H H2 0.3250 0.1268 0.6833 0.043 Uiso calc R 1 . .
    H H5A 0.8761 0.4145 0.0835 0.043 Uiso d R 1 . .
    H H5B 0.7552 0.5726 0.1339 0.043 Uiso d R 1 . .
    H H3A 0.137(4) 1.128(3) 0.057(2) 0.043 Uiso d D 1 . .
loop_
    _atom_site_aniso_label
    _atom_site_aniso_U_11
    _atom_site_aniso_U_22
    _atom_site_aniso_U_33
    _atom_site_aniso_U_12
    _atom_site_aniso_U_13
    _atom_site_aniso_U_23
    Fe1 0.0395(3) 0.0268(3) 0.0151(3) 0.0007(2) 0.00222(19) -0.00396(19)
    O1 0.0548(12) 0.0334(10) 0.0192(8) 0.0012(9) 0.0110(8) -0.0027(7)
    O2 0.0584(12) 0.0293(10) 0.0224(9) -0.0029(9) 0.0075(8) 0.0046(7)
    O3 0.0584(13) 0.0267(10) 0.0264(10) -0.0017(9) 0.0053(8) -0.0029(7)
    O4 0.0665(14) 0.0351(10) 0.0239(9) 0.0033(9) 0.0048(9) -0.0113(8)
    O5 0.0457(11) 0.0410(11) 0.0269(9) 0.0002(9) -0.0032(8) -0.0112(8)
    N1 0.0350(11) 0.0254(10) 0.0140(9) -0.0028(9) 0.0027(8) -0.0035(8)
    N2 0.0352(11) 0.0279(11) 0.0152(9) -0.0039(9) 0.0064(8) -0.0052(8)
    N3 0.0473(13) 0.0365(12) 0.0190(10) -0.0098(10) 0.0000(9) 0.0003(9)
    C1 0.0391(14) 0.0307(13) 0.0164(11) -0.0024(11) 0.0023(10) -0.0019(10)
    C2 0.0318(12) 0.0249(12) 0.0145(11) -0.0025(10) 0.0024(9) -0.0013(9)
    C3 0.0342(13) 0.0276(13) 0.0182(11) -0.0059(10) 0.0001(9) -0.0030(9)
    C4 0.0385(14) 0.0304(13) 0.0225(12) -0.0032(11) -0.0022(10) -0.0054(10)
    C5 0.0304(12) 0.0266(12) 0.0165(11) -0.0038(10) 0.0008(9) -0.0039(9)
    C6 0.0303(12) 0.0290(13) 0.0181(11) -0.0064(10) 0.0021(9) -0.0020(9)
    C7 0.0419(15) 0.0288(13) 0.0204(12) -0.0075(11) 0.0001(10) -0.0046(10)
    C8 0.0447(15) 0.0312(14) 0.0198(11) -0.0080(11) 0.0048(10) -0.0051(10)
    C9 0.0508(17) 0.0270(13) 0.0319(14) -0.0079(12) 0.0008(12) -0.0043(11)
    C10 0.0435(15) 0.0301(14) 0.0285(13) -0.0075(12) 0.0012(11) 0.0032(11)
_geom_special_details
;
All e.s.d.'s (except the e.s.d. in the dihedral angle between two l.s. planes)
are estimated using the full covariance matrix. The cell e.s.d.'s are taken
into account individually in the estimation of e.s.d.'s in distances, angles
and torsion angles; correlations between e.s.d.'s in cell parameters are only
used when they are defined by crystal symmetry. An approximate (isotropic)
treatment of cell e.s.d.'s is used for estimating e.s.d.'s involving l.s.
planes.
;
loop_
    _geom_bond_atom_site_label_1
    _geom_bond_atom_site_label_2
    _geom_bond_site_symmetry_2
    _geom_bond_distance
    _geom_bond_publ_flag
    Fe1 O5 2_665 2.095(2) ?
    Fe1 O5 . 2.095(2) ?
    Fe1 O1 2_665 2.1764(19) ?
    Fe1 O1 . 2.1764(19) ?
    Fe1 N1 . 2.2719(19) ?
    Fe1 N1 2_665 2.2719(19) ?
    O1 C1 . 1.244(3) ?
    O2 C1 . 1.284(3) ?
    O3 C4 . 1.289(3) ?
    O3 H3A . 0.868(10) ?
    O4 C4 . 1.234(3) ?
    O5 H5A . 0.8910 ?
    O5 H5B . 0.8412 ?
    N1 C5 . 1.339(3) ?
    N1 C2 . 1.378(3) ?
    N2 C5 . 1.364(3) ?
    N2 C3 . 1.369(3) ?
    N2 H2A . 0.8325 ?
    N3 C7 . 1.338(3) ?
    N3 C10 . 1.344(3) ?
    C1 C2 . 1.493(3) ?
    C2 C3 . 1.380(3) ?
    C3 C4 . 1.490(3) ?
    C5 C6 . 1.469(3) ?
    C6 C8 . 1.390(3) ?
    C6 C7 . 1.405(3) ?
    C7 H3 . 0.9500 ?
    C8 C9 . 1.390(3) ?
    C8 H4 . 0.9500 ?
    C9 C10 . 1.390(4) ?
    C9 H1 . 0.9500 ?
    C10 H2 . 0.9500 ?
loop_
    _geom_angle_atom_site_label_1
    _geom_angle_atom_site_label_2
    _geom_angle_atom_site_label_3
    _geom_angle_site_symmetry_1
    _geom_angle_site_symmetry_3
    _geom_angle
    _geom_angle_publ_flag
    O5 Fe1 O5 2_665 . 180.0 ?
    O5 Fe1 O1 2_665 2_665 90.33(8) ?
    O5 Fe1 O1 . 2_665 89.67(8) ?
    O5 Fe1 O1 2_665 . 89.67(8) ?
    O5 Fe1 O1 . . 90.33(8) ?
    O1 Fe1 O1 2_665 . 180.00(9) ?
    O5 Fe1 N1 2_665 . 89.91(7) ?
    O5 Fe1 N1 . . 90.09(7) ?
    O1 Fe1 N1 2_665 . 103.66(7) ?
    O1 Fe1 N1 . . 76.34(7) ?
    O5 Fe1 N1 2_665 2_665 90.09(7) ?
    O5 Fe1 N1 . 2_665 89.91(7) ?
    O1 Fe1 N1 2_665 2_665 76.34(7) ?
    O1 Fe1 N1 . 2_665 103.66(7) ?
    N1 Fe1 N1 . 2_665 180.0000(10)
                                 ?
    C1 O1 Fe1 . . 117.71(15) ?
    C4 O3 H3A . . 113(2) ?
    Fe1 O5 H5A . . 121.1 ?
    Fe1 O5 H5B . . 115.7 ?
    H5A O5 H5B . . 115.2 ?
    C5 N1 C2 . . 105.66(18) ?
    C5 N1 Fe1 . . 145.46(16) ?
    C2 N1 Fe1 . . 108.78(13) ?
    C5 N2 C3 . . 108.75(19) ?
    C5 N2 H2A . . 126.9 ?
    C3 N2 H2A . . 123.4 ?
    C7 N3 C10 . . 118.1(2) ?
    O1 C1 O2 . . 123.7(2) ?
    O1 C1 C2 . . 117.7(2) ?
    O2 C1 C2 . . 118.6(2) ?
    N1 C2 C3 . . 110.46(19) ?
    N1 C2 C1 . . 119.4(2) ?
    C3 C2 C1 . . 130.1(2) ?
    N2 C3 C2 . . 105.0(2) ?
    N2 C3 C4 . . 121.4(2) ?
    C2 C3 C4 . . 133.4(2) ?
    O4 C4 O3 . . 124.8(2) ?
    O4 C4 C3 . . 118.2(2) ?
    O3 C4 C3 . . 117.0(2) ?
    N1 C5 N2 . . 110.1(2) ?
    N1 C5 C6 . . 126.8(2) ?
    N2 C5 C6 . . 123.1(2) ?
    C8 C6 C7 . . 117.7(2) ?
    C8 C6 C5 . . 121.7(2) ?
    C7 C6 C5 . . 120.7(2) ?
    N3 C7 C6 . . 123.6(2) ?
    N3 C7 H3 . . 118.2 ?
    C6 C7 H3 . . 118.2 ?
    C9 C8 C6 . . 118.9(2) ?
    C9 C8 H4 . . 120.5 ?
    C6 C8 H4 . . 120.5 ?
    C8 C9 C10 . . 119.5(2) ?
    C8 C9 H1 . . 120.2 ?
    C10 C9 H1 . . 120.2 ?
    N3 C10 C9 . . 122.2(2) ?
    N3 C10 H2 . . 118.9 ?
    C9 C10 H2 . . 118.9 ?
loop_
    _geom_torsion_atom_site_label_1
    _geom_torsion_atom_site_label_2
    _geom_torsion_atom_site_label_3
    _geom_torsion_atom_site_label_4
    _geom_torsion_site_symmetry_1
    _geom_torsion_site_symmetry_2
    _geom_torsion_site_symmetry_3
    _geom_torsion_site_symmetry_4
    _geom_torsion
    _geom_torsion_publ_flag
    O5 Fe1 O1 C1 2_665 . . . 87.8(2) ?
    O5 Fe1 O1 C1 . . . . -92.2(2) ?
    O1 Fe1 O1 C1 2_665 . . .  -16E1(10)
                                       ?
    N1 Fe1 O1 C1 . . . . -2.2(2) ?
    N1 Fe1 O1 C1 2_665 . . . 177.8(2) ?
    O5 Fe1 N1 C5 2_665 . . . 95.8(3) ?
    O5 Fe1 N1 C5 . . . . -84.2(3) ?
    O1 Fe1 N1 C5 2_665 . . . 5.5(3) ?
    O1 Fe1 N1 C5 . . . . -174.5(3) ?
    N1 Fe1 N1 C5 2_665 . . .  -14E1(10)
                                       ?
    O5 Fe1 N1 C2 2_665 . . . -88.65(16) ?
    O5 Fe1 N1 C2 . . . . 91.35(16) ?
    O1 Fe1 N1 C2 2_665 . . . -178.96(15) ?
    O1 Fe1 N1 C2 . . . . 1.04(15) ?
    N1 Fe1 N1 C2 2_665 . . .  3E1(10)
                                     ?
    Fe1 O1 C1 O2 . . . . -177.8(2) ?
    Fe1 O1 C1 C2 . . . . 2.8(3) ?
    C5 N1 C2 C3 . . . . -1.0(3) ?
    Fe1 N1 C2 C3 . . . . -178.39(16) ?
    C5 N1 C2 C1 . . . . 177.3(2) ?
    Fe1 N1 C2 C1 . . . . -0.1(3) ?
    O1 C1 C2 N1 . . . . -1.8(4) ?
    O2 C1 C2 N1 . . . . 178.8(2) ?
    O1 C1 C2 C3 . . . . 176.1(3) ?
    O2 C1 C2 C3 . . . . -3.3(4) ?
    C5 N2 C3 C2 . . . . -1.7(3) ?
    C5 N2 C3 C4 . . . . 173.3(2) ?
    N1 C2 C3 N2 . . . . 1.7(3) ?
    C1 C2 C3 N2 . . . . -176.4(3) ?
    N1 C2 C3 C4 . . . . -172.4(3) ?
    C1 C2 C3 C4 . . . . 9.5(5) ?
    N2 C3 C4 O4 . . . . -1.3(4) ?
    C2 C3 C4 O4 . . . . 172.0(3) ?
    N2 C3 C4 O3 . . . . 179.7(2) ?
    C2 C3 C4 O3 . . . . -7.0(4) ?
    C2 N1 C5 N2 . . . . 0.0(3) ?
    Fe1 N1 C5 N2 . . . . 175.5(2) ?
    C2 N1 C5 C6 . . . . -179.4(2) ?
    Fe1 N1 C5 C6 . . . . -3.8(5) ?
    C3 N2 C5 N1 . . . . 1.1(3) ?
    C3 N2 C5 C6 . . . . -179.5(2) ?
    N1 C5 C6 C8 . . . . -23.2(4) ?
    N2 C5 C6 C8 . . . . 157.6(2) ?
    N1 C5 C6 C7 . . . . 157.2(2) ?
    N2 C5 C6 C7 . . . . -22.1(4) ?
    C10 N3 C7 C6 . . . . 0.7(4) ?
    C8 C6 C7 N3 . . . . 0.8(4) ?
    C5 C6 C7 N3 . . . . -179.5(2) ?
    C7 C6 C8 C9 . . . . -1.9(4) ?
    C5 C6 C8 C9 . . . . 178.4(2) ?
    C6 C8 C9 C10 . . . . 1.6(4) ?
    C7 N3 C10 C9 . . . . -1.1(4) ?
    C8 C9 C10 N3 . . . . -0.1(4) ?
loop_
    _geom_hbond_atom_site_label_D
    _geom_hbond_atom_site_label_H
    _geom_hbond_atom_site_label_A
    _geom_hbond_site_symmetry_A
    _geom_hbond_distance_DH
    _geom_hbond_distance_HA
    _geom_hbond_distance_DA
    _geom_hbond_angle_DHA
    N2 H2A O4 2_576 0.83 2.09 2.852(3) 152.1
    O5 H5A O3 1_645 0.89 2.03 2.899(3) 164.8
    O5 H5B N3 2_666 0.84 2.01 2.780(3) 152.1
    O3 H3A O2 . 0.868(10) 1.613(11) 2.479(3) 176(3)
data_global
_journal_date_recd_electronic     2009-03-10
_journal_date_accepted     2009-07-13
_journal_name_full     'Acta Crystallographica, Section E'
_journal_year     2009
_journal_volume     65
_journal_issue      8
_journal_page_first     m938
_journal_page_last     m939
_journal_paper_category     QM
_journal_coeditor_code     BV2118
_publ_contact_author_name     'Wu, Ben-Lai'
_publ_contact_author_address
;  Department of Chemistry
   Zhengzhou University
   Zhengzhou, Henan, 450052
   People's Republic of China
;
_publ_contact_author_email     'wbl@zzu.edu.cn'
_publ_contact_author_fax     '+86-371-67763675'
_publ_contact_author_phone     '+86-371-67763675'
_publ_section_title
;\
<i>trans</i>-Diaquabis[5-carboxy-2-(3-pyridyl)-1<i>H</i>-imidazole-4-\
carboxylato-\k^2^<i>N</i>^3^,<i>O</i>^4^]iron(II)
;
loop_
    _publ_author_name
    _publ_author_address
    'Liu, Wei'
;  Department of Chemistry and Chemical Engineering
   Henan University of Urban Construction
   Pingdingshan, Henan 467044
   People's Republic of China
;
    'Zhang, Gang'
;  Department of Chemistry and Chemical Engineering
   Henan University of Urban Construction
   Pingdingshan, Henan 467044
   People's Republic of China
;
    'Li, Xia'
;  Department of Chemistry and Chemical Engineering
   Henan University of Urban Construction
   Pingdingshan, Henan 467044
   People's Republic of China
;
    'Wu, Ben-Lai'
;  Department of Chemistry
   Zhengzhou University
   Zhengzhou, Henan 450052
   People's Republic of China
;
    'Zhang, Hong-Yun'
;  Department of Chemistry
   Zhengzhou University
   Zhengzhou, Henan 450052
   People's Republic of China
;
