# Supplementary material for: trans-Diaqua­bis[5-carb­oxy-2-(3-pyrid­yl)-1H-imidazole-4-carboxyl­ato-κ2 N 3,O 4]iron(II)
Source: Acta Crystallogr Sect E Struct Rep Online. 2009 Jul 18;65(Pt 8):m938–9. doi: 10.1107/S1600536809027457 (PMC2977312; doi:10.1107/S1600536809027457)
Supplement: Supplementary file 2 [file e-65-0m938-Isup2.hkl]

# 
# h,k,l, Fc-squared, Fo-squared, sigma(Fo-squared) and status flag 
# 
data_I
_shelx_title ' z in P1                     New: P-1' 
_shelx_refln_list_code          4 
_shelx_F_calc_maximum      153.03 
_exptl_crystal_F_000       284.00 
_reflns_d_resolution_high  0.8107 
 
loop_ 
 _symmetry_equiv_pos_as_xyz 
 'x, y, z' 
 '-x, -y, -z' 
 
_cell_length_a     7.0100 
_cell_length_b     8.6670 
_cell_length_c     9.4110 
_cell_angle_alpha  82.280 
_cell_angle_beta   83.840 
_cell_angle_gamma  70.660 
 
_shelx_F_squared_multiplier     1.000 
 
loop_ 
 _refln_index_h 
 _refln_index_k 
 _refln_index_l 
 _refln_F_squared_calc 
 _refln_F_squared_meas 
 _refln_F_squared_sigma 
 _refln_observed_status 
   1   0   0      163.18      156.21      2.34 o 
   2   0   0     2560.34     2500.69     38.48 o 
   3   0   0      194.08      183.66      3.59 o 
   4   0   0     1159.97     1134.26     14.81 o 
   5   0   0      639.11      634.03     12.90 o 
   6   0   0        3.45        5.55      1.83 o 
   7   0   0        2.01        0.74      3.98 o 
  -7   1   0       25.82       30.37     10.79 o 
  -6   1   0        1.83        1.72      3.22 o 
  -5   1   0       93.19       97.32      6.24 o 
  -4   1   0      101.13       90.09      2.90 o 
  -3   1   0      169.08      153.48      4.13 o 
  -2   1   0       92.78       89.90      2.32 o 
  -1   1   0     1476.58     1482.06     21.40 o 
   0   1   0      462.18      422.27     10.06 o 
   1   1   0     3719.98     3438.57     59.88 o 
   2   1   0      876.60      799.73     14.28 o 
   3   1   0      800.13      725.26      9.62 o 
   4   1   0     2331.62     2197.50     37.36 o 
   5   1   0       55.92       51.51      2.52 o 
   6   1   0        0.66        0.38      2.42 o 
   7   1   0        7.99        6.10      3.83 o 
   8   1   0       42.45       40.99      6.70 o 
  -7   2   0       36.60       43.79      5.43 o 
  -6   2   0       17.12       16.68      2.75 o 
  -5   2   0        4.13        3.96      1.99 o 
  -4   2   0      790.42      762.80     14.42 o 
  -3   2   0      236.25      222.57      4.36 o 
  -2   2   0       60.54       83.69      2.53 o 
  -1   2   0      469.40      448.93     10.15 o 
   0   2   0       82.86       87.61      2.41 o 
   1   2   0        9.35       12.95      1.89 o 
   2   2   0        2.71        1.62      0.91 o 
   3   2   0      809.58      716.14      9.45 o 
   4   2   0      593.85      572.08      8.41 o 
   5   2   0       64.87       72.09      2.82 o 
   6   2   0       21.87       15.94      2.53 o 
   7   2   0       45.12       44.66      4.69 o 
   8   2   0      121.13      134.73     10.77 o 
  -7   3   0       10.71        6.83      3.52 o 
  -6   3   0       18.66       18.77      3.04 o 
  -5   3   0      155.03      154.69      6.11 o 
  -4   3   0      289.81      278.81      7.74 o 
  -3   3   0      294.96      283.57     11.29 o 
  -2   3   0      513.00      457.44      6.98 o 
  -1   3   0       17.00       20.50      1.22 o 
   0   3   0     3199.66     3055.85     34.67 o 
   1   3   0       17.18       19.48      1.00 o 
   2   3   0      437.43      407.90     11.06 o 
   3   3   0      304.31      267.75      6.50 o 
   4   3   0        4.45        4.66      1.02 o 
   5   3   0        7.58        6.14      2.43 o 
   6   3   0       11.57        8.94      2.22 o 
   7   3   0       91.41       92.19      4.99 o 
   8   3   0       36.95       33.92      4.07 o 
  -6   4   0        0.59        0.12      2.13 o 
  -5   4   0        3.07        3.06      1.90 o 
  -4   4   0      134.48      123.37      5.27 o 
  -3   4   0      479.37      452.86     10.33 o 
  -2   4   0       50.85       51.43      2.20 o 
  -1   4   0      791.25      730.90     10.17 o 
   0   4   0      205.16      213.59      4.07 o 
   1   4   0     1268.07     1279.54     18.20 o 
   2   4   0        9.86        9.65      0.81 o 
   3   4   0      502.13      441.84     13.73 o 
   4   4   0      429.42      398.64      9.14 o 
   5   4   0       43.76       41.98      3.29 o 
   6   4   0        2.51        6.29      2.20 o 
   7   4   0        0.11       -1.41      1.96 o 
   8   4   0        7.06        7.23      4.45 o 
  -5   5   0        4.71        7.63      2.98 o 
  -4   5   0        2.97        4.34      2.14 o 
  -3   5   0       28.55       30.28      3.06 o 
  -2   5   0      228.76      225.34     13.64 o 
  -1   5   0      338.74      343.50      6.23 o 
   0   5   0       83.84       82.38      2.77 o 
   1   5   0        0.88        3.44      0.94 o 
   2   5   0      203.39      188.88      3.77 o 
   3   5   0      621.23      595.18     15.29 o 
   4   5   0      541.16      524.46     14.91 o 
   5   5   0        0.50        3.23      1.98 o 
   6   5   0       33.01       31.30      3.36 o 
   7   5   0       31.12       29.32      3.59 o 
   8   5   0        4.85        7.68      3.08 o 
  -5   6   0      106.08      117.65      6.43 o 
  -4   6   0      521.16      498.94     12.75 o 
  -3   6   0        7.18        6.47      2.19 o 
  -2   6   0      137.85      140.94      5.66 o 
  -1   6   0       24.98       24.25      2.78 o 
   0   6   0     1007.09     1029.89     14.54 o 
   1   6   0      204.78      202.98      4.56 o 
   2   6   0       54.47       62.64      3.74 o 
   3   6   0        0.67        0.96      1.77 o 
   4   6   0       85.26       74.72      4.54 o 
   5   6   0      223.11      206.99      7.17 o 
   6   6   0        0.32       -1.82      1.82 o 
   7   6   0       40.88       35.18      4.01 o 
   8   6   0       27.83       29.53      4.32 o 
  -4   7   0       91.10       98.33      5.91 o 
  -3   7   0       71.35       72.56      4.93 o 
  -2   7   0       32.77       30.03      3.34 o 
  -1   7   0      236.71      244.99     13.96 o 
   0   7   0      930.17      888.81     24.30 o 
   1   7   0       19.83       21.34      2.77 o 
   2   7   0       90.18       81.39      6.37 o 
   3   7   0        2.07        3.54      2.70 o 
   4   7   0      204.91      220.81      9.43 o 
   5   7   0       65.68       64.31      7.39 o 
   6   7   0        4.63        1.49      2.43 o 
   7   7   0        5.90        7.65      3.12 o 
  -3   8   0       11.46       16.91      6.33 o 
  -2   8   0       14.45       16.57      4.85 o 
  -1   8   0      122.24      131.82      6.05 o 
   0   8   0      278.72      292.19     15.02 o 
   1   8   0      169.58      156.31     11.04 o 
   2   8   0       34.94       28.12      3.29 o 
   3   8   0       18.15       25.45      7.11 o 
   4   8   0      372.10      374.45     10.71 o 
   5   8   0        8.94        4.44      2.54 o 
   6   8   0        0.14        0.52      2.75 o 
   7   8   0        0.04       -1.25      2.69 o 
  -1   9   0       18.03       18.07      5.96 o 
   0   9   0       12.88       22.14      6.43 o 
   1   9   0        8.54       12.53      5.18 o 
   2   9   0       81.21       81.08      5.76 o 
   3   9   0      211.09      211.24      8.88 o 
   4   9   0       16.52       13.93      3.55 o 
   5   9   0        7.65        9.65      3.99 o 
   6   9   0       45.39       44.57      6.01 o 
   0  10   0       71.11       91.74     10.66 o 
   1  10   0        3.83        2.02      4.29 o 
   2  10   0       14.40       14.91      5.94 o 
   3  10   0        2.64        4.54      2.65 o 
   4  10   0       27.44       31.95      7.19 o 
   5  10   0        0.55        4.69      3.87 o 
  -4 -10   1       27.70       25.26      4.18 o 
  -3 -10   1        0.10       -3.63      4.83 o 
  -2 -10   1       24.40       15.15      6.03 o 
  -1 -10   1        8.48       31.44      7.32 o 
  -6  -9   1       17.03       16.03      8.98 o 
  -5  -9   1        5.15       10.02      3.16 o 
  -4  -9   1       57.14       61.49      5.13 o 
  -3  -9   1        0.91        3.68      2.89 o 
  -2  -9   1       27.05       13.71      5.99 o 
  -1  -9   1       34.47       37.74      7.41 o 
   0  -9   1       65.16       84.77      9.57 o 
   1  -9   1        3.78       -2.05      3.85 o 
  -7  -8   1       11.52       14.84      3.67 o 
  -6  -8   1      173.91      198.76     10.44 o 
  -5  -8   1       67.30       65.82      4.98 o 
  -4  -8   1       96.71       85.95      5.28 o 
  -3  -8   1       71.15       76.79      4.93 o 
  -2  -8   1       25.48       21.43      3.13 o 
  -1  -8   1      557.21      531.58     21.47 o 
   0  -8   1      155.47      162.94     11.77 o 
   1  -8   1        0.31        0.27      1.99 o 
   2  -8   1        1.37        2.10      3.35 o 
   3  -8   1       51.83       46.65      4.66 o 
  -7  -7   1       14.90       12.73      3.29 o 
  -6  -7   1        1.98        4.94      3.14 o 
  -5  -7   1        9.56        9.05      2.55 o 
  -4  -7   1       58.28       67.26      9.85 o 
  -3  -7   1       61.61       74.90      4.48 o 
  -2  -7   1      669.79      697.23     16.23 o 
  -1  -7   1       16.58       15.59      2.68 o 
   0  -7   1        0.92        1.51      1.81 o 
   1  -7   1      239.94      237.23      7.76 o 
   2  -7   1      205.73      217.49      7.76 o 
   3  -7   1      192.44      180.08      8.15 o 
   4  -7   1       12.41       15.95      5.56 o 
  -8  -6   1        0.06       -1.71      3.92 o 
  -7  -6   1       60.17       67.83      5.04 o 
  -6  -6   1        7.91        3.53      2.38 o 
  -5  -6   1        0.24       -0.58      1.84 o 
  -4  -6   1      114.16      110.90      5.76 o 
  -3  -6   1      163.66      152.98      5.75 o 
  -2  -6   1       22.71       15.63      2.58 o 
  -1  -6   1        5.90        9.55      2.35 o 
   0  -6   1        6.90        6.18      1.36 o 
   1  -6   1      151.22      158.00      5.85 o 
   2  -6   1      509.38      500.27     22.53 o 
   3  -6   1       53.53       52.30      4.12 o 
   4  -6   1        3.34        4.54      2.44 o 
   5  -6   1       22.28       21.46      3.62 o 
  -8  -5   1        1.09        3.37      2.70 o 
  -7  -5   1       10.00        9.09      2.85 o 
  -6  -5   1      120.40      110.26      5.30 o 
  -5  -5   1      109.43       99.15      4.86 o 
  -4  -5   1       17.57       15.67      2.48 o 
  -3  -5   1      856.92      813.65     19.83 o 
  -2  -5   1       38.88       47.14      1.97 o 
  -1  -5   1        2.38        0.82      0.87 o 
   0  -5   1       39.52       31.04      3.12 o 
   1  -5   1      139.70      140.14      5.05 o 
   2  -5   1      485.04      508.54     11.40 o 
   3  -5   1       10.63        6.58      2.21 o 
   4  -5   1       24.03       20.42      3.03 o 
   5  -5   1        0.76        1.02      1.99 o 
  -8  -4   1       16.56       13.51      3.37 o 
  -7  -4   1       11.54       12.45      3.05 o 
  -6  -4   1       13.72       12.56      2.61 o 
  -5  -4   1       33.02       31.38      2.97 o 
  -4  -4   1      309.26      268.86      7.38 o 
  -3  -4   1       18.91       14.27      1.12 o 
  -2  -4   1     1241.49     1223.46     15.25 o 
  -1  -4   1     1394.54     1414.04     17.37 o 
   0  -4   1      575.94      552.65      7.96 o 
   1  -4   1        0.77        3.95      0.94 o 
   2  -4   1        2.23        3.18      1.59 o 
   3  -4   1      632.41      628.30     13.13 o 
   4  -4   1      233.89      204.32     17.00 o 
   5  -4   1        1.85       -0.80      1.81 o 
   6  -4   1        4.46        4.00      2.37 o 
  -8  -3   1       41.64       47.95      5.72 o 
  -7  -3   1       58.97       64.77      4.49 o 
  -6  -3   1        2.02        2.27      1.96 o 
  -5  -3   1        6.29        3.21      1.79 o 
  -4  -3   1       70.75       68.36      2.97 o 
  -3  -3   1      374.31      346.88      5.57 o 
  -2  -3   1      238.25      219.68      7.60 o 
  -1  -3   1      723.35      649.71      8.56 o 
   0  -3   1      323.80      328.71      5.09 o 
   1  -3   1      989.96      974.73     12.28 o 
   2  -3   1       74.16       66.64      2.55 o 
   3  -3   1      563.68      524.68     11.05 o 
   4  -3   1      188.19      177.44      6.13 o 
   5  -3   1       69.15       73.04      4.35 o 
   6  -3   1       28.90       28.05      7.42 o 
   7  -3   1       12.48       11.77      3.09 o 
  -7  -2   1       68.06       73.82      4.70 o 
  -6  -2   1       63.30       54.69      5.89 o 
  -5  -2   1      334.95      329.54      6.26 o 
  -4  -2   1      147.66      142.33      3.53 o 
  -3  -2   1       54.31       64.47      2.12 o 
  -2  -2   1      280.24      256.89      4.17 o 
  -1  -2   1      563.96      556.19     10.02 o 
   0  -2   1     3050.82     3059.83     34.35 o 
   1  -2   1      232.89      250.69      5.40 o 
   2  -2   1      823.20      768.89     13.20 o 
   3  -2   1        0.46       -0.62      0.66 o 
   4  -2   1      536.99      500.27     10.90 o 
   5  -2   1       60.82       59.21      3.83 o 
   6  -2   1       39.82       40.54      3.65 o 
   7  -2   1       91.81      102.19      7.08 o 
  -7  -1   1       57.01       64.92      6.46 o 
  -6  -1   1      332.12      350.09      7.08 o 
  -5  -1   1       12.90       12.49      2.66 o 
  -4  -1   1       41.37       35.77      1.92 o 
  -3  -1   1      636.75      616.43      8.55 o 
  -2  -1   1      614.98      612.69      8.04 o 
  -1  -1   1     3478.67     3387.73     37.68 o 
   0  -1   1       92.25       84.34      2.11 o 
   1  -1   1       71.72       75.96      2.34 o 
   2  -1   1      404.54      408.11      5.70 o 
   3  -1   1     1305.83     1289.35     15.95 o 
   4  -1   1       16.16       13.84      2.63 o 
   5  -1   1       42.44       45.22      6.93 o 
   6  -1   1       81.31       80.35      4.49 o 
   7  -1   1        2.83        1.55      2.32 o 
  -7   0   1       22.74       29.04      4.49 o 
  -6   0   1       12.48       11.05      2.61 o 
  -5   0   1      114.09      102.98      3.48 o 
  -4   0   1      329.13      327.99      5.97 o 
  -3   0   1      367.70      353.15      5.74 o 
  -2   0   1     2373.77     2245.56     34.67 o 
  -1   0   1       95.45      120.91      2.58 o 
   1   0   1     2919.87     2825.72     39.19 o 
   2   0   1      209.30      192.83      3.89 o 
   3   0   1      630.63      572.53      7.95 o 
   4   0   1       52.73       50.44      2.30 o 
   5   0   1        0.61       -0.33      1.08 o 
   6   0   1       27.02       27.97      3.02 o 
   7   0   1       96.82      116.79      5.66 o 
   8   0   1        0.65       -3.69      3.69 o 
  -7   1   1       89.11       94.79      7.05 o 
  -6   1   1        1.66        2.17      1.69 o 
  -5   1   1        4.09        5.02      1.45 o 
  -4   1   1      180.19      164.98      4.08 o 
  -3   1   1     1026.69      981.58     12.83 o 
  -2   1   1      372.74      390.55      8.39 o 
  -1   1   1      320.25      336.57      8.62 o 
   0   1   1      246.22      262.99      4.24 o 
   1   1   1      852.92      823.66     12.37 o 
   2   1   1    23416.89    21638.48    317.80 o 
   3   1   1       30.85       31.90      1.48 o 
   4   1   1      154.75      156.72      3.56 o 
   5   1   1       17.45       14.85      2.87 o 
   6   1   1      303.86      308.10      6.42 o 
   7   1   1      225.93      252.83     13.35 o 
   8   1   1        0.89        1.00      3.36 o 
  -7   2   1        0.87        9.77      3.63 o 
  -6   2   1      226.95      243.75     10.66 o 
  -5   2   1       27.76       24.42      2.91 o 
  -4   2   1       24.40       19.64      1.85 o 
  -3   2   1      114.54      117.19      3.16 o 
  -2   2   1        6.44       12.33      1.07 o 
  -1   2   1     1733.95     1700.71     19.94 o 
   0   2   1       37.51       26.23      1.40 o 
   1   2   1      145.51      150.63      5.89 o 
   2   2   1      526.09      483.64      8.63 o 
   3   2   1     3038.63     2890.44     32.98 o 
   4   2   1        0.40       -1.55      1.55 o 
   5   2   1      139.22      130.65      3.59 o 
   6   2   1      330.01      319.26      8.44 o 
   7   2   1       17.67       25.68      5.38 o 
   8   2   1        0.19       -3.25      3.25 o 
  -6   3   1       14.42       15.13      3.80 o 
  -5   3   1      110.48      123.04     14.25 o 
  -4   3   1       79.35       84.97      4.28 o 
  -3   3   1       86.42       71.75      2.71 o 
  -2   3   1     1739.03     1740.75     26.34 o 
  -1   3   1      169.99      152.69      5.42 o 
   0   3   1      143.23      104.78      2.50 o 
   1   3   1       92.89       98.03      2.18 o 
   2   3   1       99.77       87.37      3.12 o 
   3   3   1      290.10      232.09      5.77 o 
   4   3   1      249.10      251.01      4.53 o 
   5   3   1        0.24       -0.06      1.51 o 
   6   3   1       34.88       31.90      4.87 o 
   7   3   1       62.60       71.67      5.91 o 
   8   3   1        1.07        1.42      4.41 o 
  -6   4   1        0.34        3.14      2.78 o 
  -5   4   1       10.71       15.11      2.80 o 
  -4   4   1      229.79      228.19     12.15 o 
  -3   4   1      333.43      337.27      8.97 o 
  -2   4   1      204.64      186.92      4.72 o 
  -1   4   1      582.34      559.72     16.13 o 
   0   4   1      715.53      665.29      9.28 o 
   1   4   1       15.95       13.67      1.12 o 
   2   4   1      867.67      838.04     14.50 o 
   3   4   1      195.79      190.72      5.44 o 
   4   4   1      182.57      154.29      5.20 o 
   5   4   1        6.31        9.16      2.15 o 
   6   4   1        1.92        0.45      1.96 o 
   7   4   1       13.56       15.77      2.97 o 
   8   4   1        9.35        9.54      2.98 o 
  -5   5   1        2.51        4.98      3.27 o 
  -4   5   1        3.76        1.31      1.98 o 
  -3   5   1       17.43       20.81      2.80 o 
  -2   5   1       29.77       34.78      4.58 o 
  -1   5   1      925.96      883.02     15.20 o 
   0   5   1      196.03      209.28      4.48 o 
   1   5   1      401.10      367.54      6.14 o 
   2   5   1        8.47        9.12      0.99 o 
   3   5   1      677.97      629.37     12.53 o 
   4   5   1       91.69       82.36      4.15 o 
   5   5   1       56.01       58.94      4.08 o 
   6   5   1       91.09       93.21      4.98 o 
   7   5   1       36.06       35.58      3.87 o 
   8   5   1        0.07        0.87      3.26 o 
  -5   6   1       67.59       80.41      7.41 o 
  -4   6   1       91.79       88.84      5.12 o 
  -3   6   1       11.27       11.26      2.51 o 
  -2   6   1       11.44        6.76      2.15 o 
  -1   6   1        7.75        7.34      1.52 o 
   0   6   1      721.22      755.13     11.28 o 
   1   6   1       80.24       80.61      2.89 o 
   2   6   1        7.20        5.02      1.91 o 
   3   6   1        6.27        3.14      2.05 o 
   4   6   1      142.25      133.44      5.52 o 
   5   6   1      111.89      117.63      5.90 o 
   6   6   1       69.20       68.11      4.73 o 
   7   6   1        5.21        5.19      2.95 o 
   8   6   1        7.74        3.37      2.82 o 
  -4   7   1       58.55       82.57      7.52 o 
  -3   7   1      163.24      173.32      7.07 o 
  -2   7   1      318.28      319.99      9.39 o 
  -1   7   1        6.09        4.64      2.20 o 
   0   7   1        7.30        8.17      1.71 o 
   1   7   1       90.96      100.28      4.98 o 
   2   7   1      274.89      266.21      9.26 o 
   3   7   1      125.83      144.74      8.57 o 
   4   7   1        7.95        7.17      2.28 o 
   5   7   1        0.94        0.88      2.09 o 
   6   7   1       29.64       30.29      3.80 o 
   7   7   1       55.92       62.92      5.17 o 
   8   7   1        0.50        1.46      2.92 o 
  -3   8   1       59.15       55.10     11.87 o 
  -2   8   1       15.08       18.95      3.27 o 
  -1   8   1      195.58      203.66      7.50 o 
   0   8   1        5.01        6.12      4.41 o 
   1   8   1      172.71      181.34      8.96 o 
   2   8   1      326.35      339.15      9.63 o 
   3   8   1        0.65        3.16      2.49 o 
   4   8   1        1.38       -1.21      4.15 o 
   5   8   1        0.54        0.20      2.41 o 
   6   8   1       69.53       65.21     16.21 o 
   7   8   1       25.49       30.94      4.52 o 
  -1   9   1       33.44       37.98      7.19 o 
   0   9   1       44.76       44.95      7.61 o 
   1   9   1        4.19        7.39      4.65 o 
   2   9   1       83.40       81.45      5.25 o 
   3   9   1      208.72      226.24     10.30 o 
   4   9   1        3.10        5.49      3.34 o 
   5   9   1        8.34       10.30      2.96 o 
   6   9   1       46.81       51.55      6.36 o 
   0  10   1        0.84        2.69      4.72 o 
   1  10   1        1.46       -1.87      3.98 o 
   2  10   1       10.01        3.27      5.21 o 
   3  10   1       38.75       43.08      4.57 o 
   4  10   1       48.56       49.53      4.91 o 
   5  10   1        7.27        9.28      3.15 o 
  -4 -10   2       12.36       10.50      6.72 o 
  -3 -10   2        4.22        3.45      5.56 o 
  -2 -10   2       15.27       20.11      6.43 o 
  -1 -10   2       72.81       86.00     10.72 o 
  -5  -9   2        3.29       -0.65      2.38 o 
  -4  -9   2       22.98       25.35      5.57 o 
  -3  -9   2       38.32       30.37      7.41 o 
  -2  -9   2       58.46       56.67      8.92 o 
  -1  -9   2        4.65        2.80      3.98 o 
   0  -9   2       85.55      109.72     10.99 o 
   1  -9   2        0.28        0.45      3.65 o 
  -6  -8   2        1.40        0.02      2.34 o 
  -5  -8   2      198.75      188.88     11.87 o 
  -4  -8   2       33.70       29.94      3.73 o 
  -3  -8   2       22.85       27.40      4.67 o 
  -2  -8   2       35.19       36.20      7.01 o 
  -1  -8   2       37.07       27.79      6.43 o 
   0  -8   2       79.42       73.23      8.59 o 
   1  -8   2       78.85       87.12     11.08 o 
   2  -8   2       18.64       19.09      3.49 o 
  -7  -7   2        0.56        3.62      3.03 o 
  -6  -7   2        6.52        3.45      2.44 o 
  -5  -7   2       16.29       18.74      3.43 o 
  -4  -7   2      405.65      397.88     10.70 o 
  -3  -7   2       96.65       97.85      6.92 o 
  -2  -7   2      101.76       90.84     10.64 o 
  -1  -7   2      219.32      233.41     13.02 o 
   0  -7   2       93.19      101.82      7.63 o 
   1  -7   2      440.53      424.30     11.00 o 
   2  -7   2       76.77       75.99      5.04 o 
   3  -7   2        4.52        7.98      2.99 o 
   4  -7   2       15.87       16.69      3.72 o 
  -7  -6   2       12.33       14.83      3.40 o 
  -6  -6   2       27.12       23.59      3.36 o 
  -5  -6   2        0.89       -1.56      1.77 o 
  -4  -6   2       24.06       23.75      3.09 o 
  -3  -6   2        2.32        3.18      2.07 o 
  -2  -6   2      198.05      186.38      6.28 o 
  -1  -6   2       61.19       67.03      2.87 o 
   0  -6   2      814.59      849.76     16.39 o 
   1  -6   2      122.08      117.47      5.12 o 
   2  -6   2        2.51        3.39      1.95 o 
   3  -6   2      352.36      342.46     13.06 o 
   4  -6   2      136.35      147.51      6.73 o 
  -8  -5   2       78.89       83.13      7.79 o 
  -7  -5   2       19.09       20.49      3.45 o 
  -6  -5   2       12.89       16.55      4.12 o 
  -5  -5   2      164.98      162.74      8.10 o 
  -4  -5   2      155.76      146.45      5.52 o 
  -3  -5   2      214.87      202.93      6.32 o 
  -2  -5   2       11.69       11.53      1.35 o 
  -1  -5   2      155.20      147.47      5.37 o 
   0  -5   2       11.12       10.79      1.40 o 
   1  -5   2       66.16       63.57      7.79 o 
   2  -5   2        2.45       -1.48      2.77 o 
   3  -5   2      210.88      210.64      7.20 o 
   4  -5   2      245.45      256.05     15.36 o 
   5  -5   2        5.98        2.96      2.18 o 
  -8  -4   2       28.16       23.50      5.03 o 
  -7  -4   2        4.85        4.69      2.56 o 
  -6  -4   2        1.85        2.22      2.02 o 
  -5  -4   2      105.16      114.22      5.04 o 
  -4  -4   2     1011.76      952.80     23.23 o 
  -3  -4   2      138.71      114.16      3.09 o 
  -2  -4   2       41.22       49.94      2.50 o 
  -1  -4   2     1574.79     1619.14     24.44 o 
   0  -4   2      934.82     1019.50     13.25 o 
   1  -4   2        1.88        0.32      0.80 o 
   2  -4   2        0.43       -0.78      1.42 o 
   3  -4   2       85.14       85.81      5.00 o 
   4  -4   2      333.03      321.28     30.12 o 
   5  -4   2        5.17        5.17      2.23 o 
   6  -4   2       16.64       11.65      4.45 o 
  -8  -3   2        4.85        2.69      3.69 o 
  -7  -3   2       38.22       47.35      5.43 o 
  -6  -3   2       36.86       36.79      3.59 o 
  -5  -3   2        7.49        5.79      1.95 o 
  -4  -3   2      254.05      236.98      4.96 o 
  -3  -3   2        5.86        3.17      0.98 o 
  -2  -3   2      116.69      109.21      2.82 o 
  -1  -3   2      399.51      379.09      5.84 o 
   0  -3   2     4084.82     4404.94     49.50 o 
   1  -3   2      912.82      910.33     15.38 o 
   2  -3   2        0.64        2.00      1.31 o 
   3  -3   2       58.51       44.01      3.07 o 
   4  -3   2       75.08       77.95      4.29 o 
   5  -3   2      281.82      291.47      8.75 o 
   6  -3   2       47.85       46.22      4.14 o 
  -8  -2   2        0.07        5.07      3.80 o 
  -7  -2   2        1.19        0.80      2.80 o 
  -6  -2   2      104.02      100.42      3.75 o 
  -5  -2   2      302.63      296.74      6.05 o 
  -4  -2   2       20.20       20.51      1.70 o 
  -3  -2   2       24.17       32.55      4.00 o 
  -2  -2   2      130.27      132.01      2.91 o 
  -1  -2   2     1652.26     1718.32     24.73 o 
   0  -2   2     1228.86     1256.75     15.09 o 
   1  -2   2       11.99        8.39      1.21 o 
   2  -2   2       54.46       49.12      2.70 o 
   3  -2   2      734.23      715.92     13.38 o 
   4  -2   2      289.33      278.30      9.75 o 
   5  -2   2       61.46       56.54      3.85 o 
   6  -2   2       29.60       32.09      3.45 o 
   7  -2   2       34.64       31.06      3.84 o 
  -7  -1   2       23.14       23.32      4.47 o 
  -6  -1   2        2.22        0.93      1.59 o 
  -5  -1   2      274.63      281.52      5.93 o 
  -4  -1   2      325.15      309.39      6.89 o 
  -3  -1   2      629.93      591.30      8.53 o 
  -2  -1   2       85.83       87.56      2.28 o 
  -1  -1   2        7.54       16.42      1.00 o 
   0  -1   2       58.50       65.28      2.34 o 
   1  -1   2       41.26       36.73      1.89 o 
   2  -1   2      652.72      636.91     11.45 o 
   3  -1   2       50.71       49.65      1.67 o 
   4  -1   2      333.27      308.33      7.70 o 
   5  -1   2       18.73       13.45      2.37 o 
   6  -1   2       91.70      106.72      5.11 o 
   7  -1   2       49.26       51.89      6.80 o 
  -7   0   2        9.46        8.52      3.38 o 
  -6   0   2       57.73       56.42      3.58 o 
  -5   0   2       69.01       67.84      2.96 o 
  -4   0   2     1349.17     1351.92     17.53 o 
  -3   0   2        1.12        0.55      0.84 o 
  -2   0   2      132.10      136.82      2.87 o 
  -1   0   2     3366.61     3782.99     50.26 o 
   0   0   2     1055.80     1213.40     16.91 o 
   1   0   2     1448.00     1559.42     26.02 o 
   2   0   2       34.73       41.16      1.88 o 
   3   0   2      357.02      333.66      5.29 o 
   4   0   2       16.81       17.10      1.39 o 
   5   0   2      192.59      193.72      6.20 o 
   6   0   2        2.36        3.87      2.80 o 
   7   0   2       51.18       55.28      4.29 o 
   8   0   2       13.19        8.86      4.83 o 
  -7   1   2        6.49        8.14      3.40 o 
  -6   1   2        0.95        2.38      2.47 o 
  -5   1   2       17.64       16.86      1.93 o 
  -4   1   2       53.67       53.48      2.55 o 
  -3   1   2     1178.10     1194.29     15.36 o 
  -2   1   2      318.81      316.56      5.23 o 
  -1   1   2      310.67      360.73      6.45 o 
   0   1   2     2635.22     2695.25     36.00 o 
   1   1   2      449.80      414.58      5.61 o 
   2   1   2     2922.42     2763.75     31.35 o 
   3   1   2     1965.30     1948.52     22.98 o 
   4   1   2      143.07      144.33      3.44 o 
   5   1   2        3.35        5.58      1.37 o 
   6   1   2       24.32       28.11      3.34 o 
   7   1   2       24.19       29.28      5.74 o 
   8   1   2       16.77       11.24      5.30 o 
  -7   2   2        5.97        8.72      3.76 o 
  -6   2   2       41.73       28.52      4.52 o 
  -5   2   2      229.94      243.66     10.06 o 
  -4   2   2       98.66       96.45      3.37 o 
  -3   2   2        2.26        0.93      0.96 o 
  -2   2   2       10.62        6.56      0.99 o 
  -1   2   2      969.01      948.00     13.05 o 
   0   2   2      926.76     1088.59     16.38 o 
   1   2   2        5.51       13.84      0.95 o 
   2   2   2      314.41      317.81      4.74 o 
   3   2   2     1346.36     1290.39     17.79 o 
   4   2   2     3137.40     3178.70     36.84 o 
   5   2   2       11.40       11.26      1.48 o 
   6   2   2        3.17        1.79      2.31 o 
   7   2   2       22.38       21.67      5.14 o 
   8   2   2       58.45       50.33      7.63 o 
  -6   3   2       38.00       47.30      5.54 o 
  -5   3   2        3.54        4.83      2.94 o 
  -4   3   2     1078.78     1103.28     25.36 o 
  -3   3   2        0.95        2.38      1.14 o 
  -2   3   2       40.99       65.09      2.44 o 
  -1   3   2      568.48      602.05      9.51 o 
   0   3   2      368.04      331.23      7.02 o 
   1   3   2     1006.02     1002.82     12.52 o 
   2   3   2      164.93      172.57      3.09 o 
   3   3   2       76.71       72.37      3.17 o 
   4   3   2        1.36        1.17      0.86 o 
   5   3   2      553.41      562.13     15.11 o 
   6   3   2        1.48        1.34      1.87 o 
   7   3   2       47.84       58.40      4.42 o 
   8   3   2       33.20       39.14      7.72 o 
  -6   4   2       14.48       21.67      4.47 o 
  -5   4   2      284.01      335.29     13.26 o 
  -4   4   2       73.82       69.38      5.96 o 
  -3   4   2      177.89      178.64      5.68 o 
  -2   4   2        4.88        1.44      1.11 o 
  -1   4   2      585.33      582.52      8.78 o 
   0   4   2     4186.37     4617.50     52.26 o 
   1   4   2      119.55      131.63      3.39 o 
   2   4   2       11.15        5.63      0.92 o 
   3   4   2        7.77        3.89      1.44 o 
   4   4   2      381.26      373.68      8.78 o 
   5   4   2       27.49       26.78      3.24 o 
   6   4   2       43.54       42.24      3.58 o 
   7   4   2        0.56       -0.84      2.01 o 
   8   4   2        5.37       13.95      5.50 o 
  -5   5   2       62.67       79.59      7.19 o 
  -4   5   2       10.51        9.41      3.47 o 
  -3   5   2        0.50        1.19      1.65 o 
  -2   5   2      254.67      255.20      8.45 o 
  -1   5   2      789.30      825.02     11.98 o 
   0   5   2      318.05      318.91      5.98 o 
   1   5   2      248.06      210.18      4.39 o 
   2   5   2       17.69       12.51      1.11 o 
   3   5   2      496.65      472.45     10.30 o 
   4   5   2      331.07      333.91     10.51 o 
   5   5   2       20.77       20.13      5.24 o 
   6   5   2        8.64       11.83      2.69 o 
   7   5   2       12.88       15.39      5.16 o 
   8   5   2        4.18        7.55      3.01 o 
  -5   6   2       30.18       28.77      5.41 o 
  -4   6   2      135.45      139.33      8.83 o 
  -3   6   2        0.31       -0.01      1.77 o 
  -2   6   2        8.53        7.77      2.15 o 
  -1   6   2      116.20      110.09      6.68 o 
   0   6   2       93.64       91.09      3.37 o 
   1   6   2      326.71      316.13      6.10 o 
   2   6   2       79.46       87.83      7.55 o 
   3   6   2      244.33      226.88     10.49 o 
   4   6   2       31.35       30.11      3.15 o 
   5   6   2       37.15       33.40      3.51 o 
   6   6   2       29.38       28.32      3.52 o 
   7   6   2       36.49       41.25     12.85 o 
   8   6   2       18.06       15.90      3.70 o 
  -4   7   2       12.73       10.95      4.27 o 
  -3   7   2      127.94      155.22      9.21 o 
  -2   7   2      193.89      212.17      7.43 o 
  -1   7   2       20.88       21.61      2.88 o 
   0   7   2        3.45        3.23      1.51 o 
   1   7   2       22.16       19.93      2.91 o 
   2   7   2      479.47      478.69     11.34 o 
   3   7   2      129.11      131.90      5.61 o 
   4   7   2        4.27        6.08      2.08 o 
   5   7   2        7.89        7.52      2.43 o 
   6   7   2       27.09       25.06      4.63 o 
   7   7   2       57.27       54.37     10.20 o 
   8   7   2        7.70        7.88      3.35 o 
  -3   8   2       20.98       15.35      4.90 o 
  -2   8   2       48.97       59.21      4.79 o 
  -1   8   2      185.80      197.05      7.34 o 
   0   8   2      169.36      170.79     11.19 o 
   1   8   2        1.97       -0.85      1.77 o 
   2   8   2        3.51        1.22      1.89 o 
   3   8   2      178.49      173.48      6.84 o 
   4   8   2       40.71       38.14      3.85 o 
   5   8   2        3.01        3.99      2.85 o 
   6   8   2        0.14       -0.13      4.71 o 
   7   8   2        6.52        3.61      3.22 o 
  -1   9   2       54.31       59.43      8.03 o 
   0   9   2       42.74       63.95      8.34 o 
   1   9   2      145.80      158.30      6.83 o 
   2   9   2        3.83        6.17      3.22 o 
   3   9   2       81.24       88.36      7.30 o 
   4   9   2       94.02       89.99      9.09 o 
   5   9   2        3.23       -2.36      2.75 o 
   6   9   2        3.60        2.05      4.42 o 
   0  10   2       84.33       97.70     10.28 o 
   1  10   2        6.28       -0.53      4.54 o 
   2  10   2        4.42        4.29      2.51 o 
   3  10   2        0.31       -0.48      2.38 o 
   4  10   2       48.61       54.11      8.32 o 
   5  10   2       91.17      104.66      7.38 o 
  -5  -9   3       10.94       10.42      3.31 o 
  -4  -9   3       28.12       32.38      4.21 o 
  -3  -9   3       18.90       16.15      6.34 o 
  -2  -9   3        8.82       20.63      6.70 o 
  -1  -9   3        3.48        4.96      5.07 o 
   0  -9   3        0.62       -0.18      4.01 o 
  -6  -8   3        0.10        4.53      2.67 o 
  -5  -8   3       85.03       78.57      7.29 o 
  -4  -8   3      135.12      128.17      6.42 o 
  -3  -8   3        3.78        5.18      2.36 o 
  -2  -8   3       33.47       38.09      7.28 o 
  -1  -8   3       66.42       63.26      8.48 o 
   0  -8   3      150.41      141.96     11.61 o 
   1  -8   3       13.51        8.10      4.12 o 
   2  -8   3       65.90       86.43      6.73 o 
  -7  -7   3        0.28        3.58      3.38 o 
  -6  -7   3        4.12        5.27      2.74 o 
  -5  -7   3        2.23       -0.01      5.00 o 
  -4  -7   3      139.94      136.32      6.14 o 
  -3  -7   3      462.28      434.70     11.14 o 
  -2  -7   3       11.70       11.95      2.66 o 
  -1  -7   3      109.48      107.49      9.23 o 
   0  -7   3       95.30       97.52      5.74 o 
   1  -7   3      105.18       93.13      5.12 o 
   2  -7   3       27.69       24.83      3.46 o 
   3  -7   3      119.55      122.27      6.45 o 
  -7  -6   3        6.42        7.65      4.34 o 
  -6  -6   3       12.13       13.49      3.46 o 
  -5  -6   3       19.80       19.26      2.97 o 
  -4  -6   3        1.05        4.86      2.57 o 
  -3  -6   3        6.51        9.21      2.33 o 
  -2  -6   3      418.12      400.90      9.78 o 
  -1  -6   3      201.03      205.52      4.92 o 
   0  -6   3       35.01       27.88      4.15 o 
   1  -6   3       64.25       70.86      4.32 o 
   2  -6   3       14.86       15.72      2.83 o 
   3  -6   3      303.35      290.96     12.13 o 
   4  -6   3       97.64       89.09      5.73 o 
  -7  -5   3       88.97       99.66      7.83 o 
  -6  -5   3       23.45       24.38      3.44 o 
  -5  -5   3       95.42       98.03      5.05 o 
  -4  -5   3      129.35      133.53      8.52 o 
  -3  -5   3       45.12       50.59      2.60 o 
  -2  -5   3       17.84       21.51      2.86 o 
  -1  -5   3      142.70      150.71      5.16 o 
   0  -5   3      445.69      451.46     10.10 o 
   1  -5   3        5.35        8.07      2.18 o 
   2  -5   3      201.38      210.87      7.51 o 
   3  -5   3        3.20        0.07      1.87 o 
   4  -5   3       64.62       55.97      7.93 o 
   5  -5   3       99.71       99.43      6.63 o 
  -8  -4   3        9.98       13.15      4.58 o 
  -7  -4   3        9.35        9.68      3.96 o 
  -6  -4   3      224.52      212.67     10.26 o 
  -5  -4   3       51.00       45.36      6.79 o 
  -4  -4   3        0.28       -0.39      1.16 o 
  -3  -4   3      473.39      496.91     15.30 o 
  -2  -4   3      150.47      162.50      3.96 o 
  -1  -4   3     1503.51     1483.60     18.65 o 
   0  -4   3        3.33        3.24      0.98 o 
   1  -4   3        0.65        0.05      1.82 o 
   2  -4   3        0.63        0.37      1.67 o 
   3  -4   3      346.55      337.80     13.25 o 
   4  -4   3       12.30       10.20      2.70 o 
   5  -4   3       20.11       17.59      3.13 o 
   6  -4   3       47.61       57.01      4.92 o 
  -8  -3   3        6.11       10.59      4.54 o 
  -7  -3   3       55.10       63.24      6.39 o 
  -6  -3   3       19.56       19.40      4.14 o 
  -5  -3   3       30.66       31.56      2.33 o 
  -4  -3   3       49.40       43.05      2.33 o 
  -3  -3   3      205.13      196.28      4.39 o 
  -2  -3   3     1776.58     1944.89     23.55 o 
  -1  -3   3      124.79       91.47      2.73 o 
   0  -3   3       90.42       61.29      4.00 o 
   1  -3   3      684.35      761.60     33.10 o 
   2  -3   3      958.07      983.58     17.28 o 
   3  -3   3       89.49       74.75      8.00 o 
   4  -3   3        0.53        0.29      1.57 o 
   5  -3   3        0.73        3.34      2.03 o 
   6  -3   3      136.68      148.11      6.72 o 
  -8  -2   3        3.90       -0.93      3.45 o 
  -7  -2   3        0.45       -0.71      2.76 o 
  -6  -2   3        2.71        3.76      2.04 o 
  -5  -2   3      162.08      156.48      7.01 o 
  -4  -2   3      364.18      376.71      6.79 o 
  -3  -2   3       70.68       73.53      2.61 o 
  -2  -2   3       48.20       46.48      2.10 o 
  -1  -2   3      339.42      342.18      7.36 o 
   0  -2   3      421.83      417.38      8.35 o 
   1  -2   3      229.21      215.07      5.38 o 
   2  -2   3     1581.69     1665.61     26.08 o 
   3  -2   3      825.55      807.69     14.98 o 
   4  -2   3        7.12        7.55      1.93 o 
   5  -2   3        1.24        0.41      3.78 o 
   6  -2   3       82.86       82.37      5.01 o 
   7  -2   3      146.19      175.09     12.24 o 
  -7  -1   3        3.17        0.87      3.40 o 
  -6  -1   3       33.80       33.68      3.05 o 
  -5  -1   3       73.69       77.78      3.99 o 
  -4  -1   3      729.61      715.53     11.03 o 
  -3  -1   3      837.35      885.60     13.87 o 
  -2  -1   3      339.88      365.31      5.80 o 
  -1  -1   3      111.24       85.79      2.34 o 
   0  -1   3        2.71        8.78      0.92 o 
   1  -1   3      274.39      328.72      5.08 o 
   2  -1   3      534.56      499.00      9.58 o 
   3  -1   3       93.86       97.04      4.81 o 
   4  -1   3      126.34      124.18      6.34 o 
   5  -1   3       50.59       55.06      6.79 o 
   6  -1   3       95.87      104.25      6.70 o 
   7  -1   3       36.11       36.35      3.95 o 
  -7   0   3       15.48       23.24      3.13 o 
  -6   0   3       28.22       28.47      4.57 o 
  -5   0   3      269.20      268.01      7.30 o 
  -4   0   3      426.14      472.50     10.77 o 
  -3   0   3      119.21      134.27      3.32 o 
  -2   0   3       59.67       51.22      1.95 o 
  -1   0   3     1889.11     1967.97     59.98 o 
   0   0   3     2029.97     2314.26     33.81 o 
   1   0   3      251.59      281.62      5.77 o 
   2   0   3        0.95        0.21      0.85 o 
   3   0   3      419.83      385.13      6.03 o 
   4   0   3      115.16      120.47      4.52 o 
   5   0   3       11.34       14.18      2.26 o 
   6   0   3       60.97       61.04      4.16 o 
   7   0   3        1.39        2.18      2.33 o 
   8   0   3       14.10       12.88      5.87 o 
  -7   1   3        0.12       -2.51      2.51 o 
  -6   1   3       19.80       23.06      2.91 o 
  -5   1   3       79.15       87.08      4.27 o 
  -4   1   3      339.08      348.89     13.98 o 
  -3   1   3        0.49        0.11      0.85 o 
  -2   1   3     1465.39     1604.99     37.87 o 
  -1   1   3      780.55      791.23     12.62 o 
   0   1   3     1557.37     1937.22     25.49 o 
   1   1   3      607.74      713.57      9.27 o 
   2   1   3        8.44        5.95      0.79 o 
   3   1   3     1601.83     1595.16     20.11 o 
   4   1   3       61.88       62.13      2.34 o 
   5   1   3       19.42       20.41      2.39 o 
   6   1   3        0.30       -0.24      1.69 o 
   7   1   3       66.08       81.12      8.66 o 
   8   1   3        0.67       -1.05      3.49 o 
  -7   2   3       78.87       66.06      6.72 o 
  -6   2   3        0.25       -1.00      2.67 o 
  -5   2   3      114.07      107.27      4.81 o 
  -4   2   3        0.35        0.53      1.49 o 
  -3   2   3        0.46       -0.26      0.90 o 
  -2   2   3        1.01        2.11      0.79 o 
  -1   2   3     4685.02     5050.37     66.58 o 
   0   2   3      580.29      631.26      8.49 o 
   1   2   3      425.32      430.79      6.28 o 
   2   2   3      655.27      605.36      8.32 o 
   3   2   3       76.68       80.34      2.33 o 
   4   2   3     1872.93     1862.33     22.75 o 
   5   2   3      124.49      131.36      3.67 o 
   6   2   3        8.05        8.50      3.60 o 
   7   2   3        0.15        3.20      3.85 o 
   8   2   3       11.89       20.16      5.96 o 
  -6   3   3      230.85      218.90     10.90 o 
  -5   3   3        4.27        6.05      3.20 o 
  -4   3   3       12.51       17.42      2.28 o 
  -3   3   3      177.69      192.24      5.72 o 
  -2   3   3      128.89      128.64      5.34 o 
  -1   3   3       51.63       45.81      2.75 o 
   0   3   3       85.89       76.05      3.68 o 
   1   3   3       91.38       73.87      2.21 o 
   2   3   3      268.07      274.34      5.81 o 
   3   3   3      623.02      571.86      8.18 o 
   4   3   3      200.46      185.57      3.97 o 
   5   3   3      189.35      187.53      6.17 o 
   6   3   3      404.86      434.59     10.73 o 
   7   3   3        4.95       10.99      4.45 o 
   8   3   3        0.07        8.37      4.63 o 
  -6   4   3       40.05       36.71      5.43 o 
  -5   4   3      200.00      195.25      9.97 o 
  -4   4   3      166.35      153.19      8.41 o 
  -3   4   3        2.51        5.19      1.89 o 
  -2   4   3     1069.75     1127.82     23.38 o 
  -1   4   3       90.23       82.28      2.86 o 
   0   4   3       12.05        6.84      1.30 o 
   1   4   3      181.27      171.83      3.75 o 
   2   4   3      265.79      261.01      4.68 o 
   3   4   3      601.25      608.69     11.98 o 
   4   4   3       24.15       17.74      2.29 o 
   5   4   3       24.64       25.03      3.89 o 
   6   4   3       53.53       50.98      6.46 o 
   7   4   3      178.83      187.00      7.39 o 
   8   4   3        2.58        4.58      4.96 o 
  -5   5   3       61.02       66.55      6.74 o 
  -4   5   3       54.01       57.47      5.94 o 
  -3   5   3      288.77      291.81     11.48 o 
  -2   5   3       30.13       30.26      3.60 o 
  -1   5   3      595.69      588.78     11.79 o 
   0   5   3       65.16       58.21      2.70 o 
   1   5   3      173.08      172.53      4.09 o 
   2   5   3     1873.19     1936.08     23.67 o 
   3   5   3        0.32        2.41      1.51 o 
   4   5   3       16.85       18.60      2.51 o 
   5   5   3        0.37        0.85      1.84 o 
   6   5   3      144.70      153.90      6.76 o 
   7   5   3       23.40       27.22      3.71 o 
   8   5   3        1.63        0.35      2.60 o 
  -4   6   3      205.43      217.99     11.13 o 
  -3   6   3        7.56        8.08      3.52 o 
  -2   6   3        0.37        3.18      1.81 o 
  -1   6   3       19.24       22.68      2.73 o 
   0   6   3      331.74      318.19      7.33 o 
   1   6   3      308.91      312.77      6.19 o 
   2   6   3       72.46       73.45      4.15 o 
   3   6   3      387.47      351.65      9.82 o 
   4   6   3        1.79        0.15      1.73 o 
   5   6   3       98.11      105.35      5.18 o 
   6   6   3       80.57       87.60      7.28 o 
   7   6   3       19.77       20.58      6.34 o 
   8   6   3        0.13       -0.70      3.60 o 
  -4   7   3       49.90       51.95      6.54 o 
  -3   7   3       25.07       24.90      4.72 o 
  -2   7   3       52.42       76.23      6.41 o 
  -1   7   3       41.98       39.65      3.46 o 
   0   7   3        2.54        1.09      1.51 o 
   1   7   3        7.13        4.43      1.99 o 
   2   7   3       58.21       64.12      8.13 o 
   3   7   3      188.99      177.81      6.48 o 
   4   7   3       65.67       62.16      4.27 o 
   5   7   3        4.13        2.62      3.01 o 
   6   7   3       14.59       16.71      3.22 o 
   7   7   3       11.62       12.67      3.46 o 
  -3   8   3        1.41        8.59      4.21 o 
  -2   8   3       15.65       21.05      4.52 o 
  -1   8   3      322.61      340.79     12.77 o 
   0   8   3      331.99      341.12      9.74 o 
   1   8   3       14.62       10.10      2.78 o 
   2   8   3       26.36       19.32      3.01 o 
   3   8   3       11.24       14.13      3.54 o 
   4   8   3      230.60      232.54     10.37 o 
   5   8   3       24.49       29.46      3.76 o 
   6   8   3        0.28       -2.01      2.01 o 
   7   8   3        0.29        0.30      2.64 o 
   0   9   3       24.86       36.38      6.56 o 
   1   9   3       55.94       71.66     11.69 o 
   2   9   3       47.00       45.56      4.39 o 
   3   9   3       27.23       28.52      3.85 o 
   4   9   3       19.70       18.67      3.41 o 
   5   9   3       24.88       20.73      3.51 o 
   6   9   3        1.38        3.68      4.55 o 
   1  10   3       10.56       16.29      6.30 o 
   2  10   3       47.82       57.89     13.18 o 
   3  10   3       84.57       86.64      7.52 o 
   4  10   3        0.08       -0.42      4.64 o 
   5  10   3        8.87       16.14      3.60 o 
  -4  -9   4       23.77       36.80      7.90 o 
  -3  -9   4        0.15        6.25      5.25 o 
  -2  -9   4        0.53       -0.16      5.14 o 
  -1  -9   4       71.94       72.83      9.95 o 
   0  -9   4       15.60       20.07      6.99 o 
  -5  -8   4        9.89       10.42      3.42 o 
  -4  -8   4        7.15        6.67      6.50 o 
  -3  -8   4       11.11        5.76      5.07 o 
  -2  -8   4       60.02       49.91      8.01 o 
  -1  -8   4       66.01       71.31      9.19 o 
   0  -8   4       28.48       30.91      7.28 o 
   1  -8   4        7.84       10.50      3.09 o 
   2  -8   4        5.32        2.00      2.68 o 
  -6  -7   4        1.77       -1.71      2.87 o 
  -5  -7   4       14.78       18.06      7.06 o 
  -4  -7   4        0.38        3.13      2.30 o 
  -3  -7   4      225.50      223.16     11.25 o 
  -2  -7   4      281.12      260.48     14.04 o 
  -1  -7   4        4.13        5.67      4.63 o 
   0  -7   4       40.21       48.74      4.15 o 
   1  -7   4       28.23       29.31      3.68 o 
   2  -7   4      129.28      127.41      6.42 o 
   3  -7   4        6.21        7.38      5.20 o 
  -7  -6   4       28.94       21.38      4.56 o 
  -6  -6   4       77.99       87.31      7.12 o 
  -5  -6   4        8.89        9.74      2.65 o 
  -4  -6   4        0.98       -1.00      2.09 o 
  -3  -6   4        2.28        2.95      3.15 o 
  -2  -6   4      371.52      345.24      9.12 o 
  -1  -6   4      853.42      889.12     44.03 o 
   0  -6   4       93.71       75.76      4.44 o 
   1  -6   4       94.05       98.02      5.24 o 
   2  -6   4      108.34       99.59      5.44 o 
   3  -6   4      210.85      192.68      7.77 o 
   4  -6   4        4.89        1.84      2.37 o 
  -7  -5   4        1.31       -0.13      3.56 o 
  -6  -5   4       45.21       40.65      5.47 o 
  -5  -5   4       65.53       63.88      4.47 o 
  -4  -5   4       70.17       66.58     10.86 o 
  -3  -5   4       19.59       20.26      2.55 o 
  -2  -5   4        4.67        3.19      1.37 o 
  -1  -5   4        5.94        7.31      1.46 o 
   0  -5   4      695.38      722.12     14.48 o 
   1  -5   4       25.31       25.44      4.02 o 
   2  -5   4      197.07      195.54      8.82 o 
   3  -5   4       31.14       29.80      3.53 o 
   4  -5   4        0.32       -0.34      1.94 o 
   5  -5   4       70.91       54.25      5.90 o 
  -7  -4   4        3.41        6.63      4.18 o 
  -6  -4   4        5.74        7.83      3.76 o 
  -5  -4   4      398.13      413.43     14.75 o 
  -4  -4   4       65.31       71.68      4.32 o 
  -3  -4   4       70.10       78.30      3.18 o 
  -2  -4   4      202.73      210.26      4.91 o 
  -1  -4   4       22.34       19.12      2.60 o 
   0  -4   4       43.79       46.32      2.25 o 
   1  -4   4      104.46      106.90      4.58 o 
   2  -4   4      133.51      133.57      5.44 o 
   3  -4   4       27.97       23.81      3.12 o 
   4  -4   4       29.62       23.68      3.27 o 
   5  -4   4        2.13        4.73      2.25 o 
  -7  -3   4        0.95        2.65      3.60 o 
  -6  -3   4       29.86       32.02      5.07 o 
  -5  -3   4       45.70       45.44      3.37 o 
  -4  -3   4      634.51      662.09     13.44 o 
  -3  -3   4       33.73       36.64      2.23 o 
  -2  -3   4       22.87       17.33      1.60 o 
  -1  -3   4     1931.50     2011.68     25.61 o 
   0  -3   4       82.49       91.45      4.54 o 
   1  -3   4      679.89      716.53     13.53 o 
   2  -3   4       24.73       26.06      2.62 o 
   3  -3   4       77.43       63.76      6.60 o 
   4  -3   4        1.44        1.20      1.74 o 
   5  -3   4       64.15       61.77      4.47 o 
   6  -3   4       15.32       11.04      3.03 o 
  -7  -2   4        2.67        5.56      3.65 o 
  -6  -2   4        6.37        8.18      2.23 o 
  -5  -2   4      252.11      246.71      7.06 o 
  -4  -2   4       80.75       85.70      4.13 o 
  -3  -2   4        1.80        4.39      1.25 o 
  -2  -2   4      101.32      107.01      3.14 o 
  -1  -2   4      563.78      567.38      8.49 o 
   0  -2   4     2032.36     2381.28     28.29 o 
   1  -2   4       99.25      120.77      3.89 o 
   2  -2   4      552.62      528.77     10.86 o 
   3  -2   4      745.52      727.86     16.49 o 
   4  -2   4      270.81      264.21      7.83 o 
   5  -2   4        0.48        0.86      1.74 o 
   6  -2   4        2.10        1.82      1.95 o 
   7  -2   4       15.14       14.37      3.34 o 
  -7  -1   4       53.95       54.40      6.54 o 
  -6  -1   4       12.02       10.25      2.36 o 
  -5  -1   4        1.47        1.29      1.62 o 
  -4  -1   4       56.36       55.69      3.73 o 
  -3  -1   4      138.10      142.33      3.59 o 
  -2  -1   4      414.99      475.87      7.37 o 
  -1  -1   4       22.56       12.50      1.28 o 
   0  -1   4        0.66       -0.28      0.93 o 
   1  -1   4       98.38      115.69      4.26 o 
   2  -1   4      246.10      222.23      5.84 o 
   3  -1   4      563.53      556.23     11.35 o 
   4  -1   4      235.55      245.88      7.19 o 
   5  -1   4      104.71      112.89      5.64 o 
   6  -1   4        1.24        3.53      2.65 o 
   7  -1   4       10.83       10.44      2.92 o 
  -7   0   4      123.03      126.62      5.87 o 
  -6   0   4      254.57      273.66      9.42 o 
  -5   0   4       54.32       58.05      3.70 o 
  -4   0   4       67.49       67.30      5.27 o 
  -3   0   4      176.88      191.86      6.04 o 
  -2   0   4     1445.07     1510.93     22.81 o 
  -1   0   4     3057.06     3411.13     46.72 o 
   0   0   4      640.21      759.97     11.03 o 
   1   0   4      121.53      158.95      3.39 o 
   2   0   4      121.53      120.63      5.46 o 
   3   0   4      440.67      441.38      6.96 o 
   4   0   4      119.69      108.04      6.36 o 
   5   0   4        0.97        1.35      1.70 o 
   6   0   4      104.94      106.82      5.15 o 
   7   0   4       22.42       29.24      4.62 o 
  -7   1   4       16.95       18.65      4.41 o 
  -6   1   4       27.16       25.06      3.17 o 
  -5   1   4       67.77       68.34      6.80 o 
  -4   1   4      252.20      267.61     10.76 o 
  -3   1   4      237.24      240.59      6.44 o 
  -2   1   4     1287.45     1421.88     24.83 o 
  -1   1   4      247.50      281.55      6.26 o 
   0   1   4       70.03       61.72      2.74 o 
   1   1   4      411.34      410.86      6.28 o 
   2   1   4     2190.21     2222.53     26.29 o 
   3   1   4       96.58      106.84      2.89 o 
   4   1   4       48.85       47.70      2.24 o 
   5   1   4       39.18       41.76      3.16 o 
   6   1   4       51.39       61.48      3.92 o 
   7   1   4       42.32       47.97      7.45 o 
   8   1   4        1.53       -2.65      4.34 o 
  -6   2   4       87.62       94.59      7.14 o 
  -5   2   4       30.68       33.10      3.21 o 
  -4   2   4       30.31       27.88      6.32 o 
  -3   2   4        5.70        7.60      2.67 o 
  -2   2   4      249.06      228.18      5.91 o 
  -1   2   4      558.55      592.74     10.74 o 
   0   2   4     1210.25     1447.44     17.80 o 
   1   2   4      133.45      119.15      2.96 o 
   2   2   4     1055.78     1057.21     13.60 o 
   3   2   4      450.07      469.49      7.33 o 
   4   2   4       10.82        8.52      1.30 o 
   5   2   4      268.70      266.22      5.60 o 
   6   2   4      150.46      158.93     10.55 o 
   7   2   4        6.89       10.24      4.76 o 
   8   2   4        5.60        5.27      4.63 o 
  -6   3   4       40.85       38.32      5.56 o 
  -5   3   4      279.23      266.98      8.00 o 
  -4   3   4       29.91       24.63      2.72 o 
  -3   3   4      117.01      109.86      6.69 o 
  -2   3   4        2.55        2.03      3.01 o 
  -1   3   4      204.76      208.47      5.22 o 
   0   3   4        7.70       15.60      1.34 o 
   1   3   4     1296.21     1338.54     27.55 o 
   2   3   4      387.45      385.10      6.29 o 
   3   3   4        5.86        5.69      1.12 o 
   4   3   4       57.44       53.99      2.30 o 
   5   3   4        0.69       -0.25      1.54 o 
   6   3   4      632.69      662.51     14.21 o 
   7   3   4       34.28       40.36      6.83 o 
   8   3   4        6.21        7.21      4.36 o 
  -5   4   4       80.45       70.82      6.61 o 
  -4   4   4      592.66      555.00     12.22 o 
  -3   4   4       32.46       32.21      2.98 o 
  -2   4   4      325.27      344.31     15.56 o 
  -1   4   4      341.22      351.44     17.71 o 
   0   4   4       38.15       38.78      2.05 o 
   1   4   4       34.22       38.47      2.00 o 
   2   4   4      278.38      250.69      4.89 o 
   3   4   4      429.27      438.44      7.80 o 
   4   4   4        1.80        5.54      1.84 o 
   5   4   4       53.42       54.89      3.90 o 
   6   4   4       24.41       26.47      3.36 o 
   7   4   4      108.82      111.10      5.82 o 
   8   4   4       33.97       24.65      6.92 o 
  -5   5   4       11.33        6.59      4.07 o 
  -4   5   4       84.10       85.80      7.12 o 
  -3   5   4      408.16      411.50      9.93 o 
  -2   5   4       96.17       92.16      4.47 o 
  -1   5   4      143.85      157.54      5.24 o 
   0   5   4      554.34      613.41      9.74 o 
   1   5   4       13.76        9.50      1.63 o 
   2   5   4      223.72      204.13      4.53 o 
   3   5   4      227.56      216.49      6.66 o 
   4   5   4       34.24       43.39      6.49 o 
   5   5   4       18.76       20.62      2.87 o 
   6   5   4       17.14       16.59      3.23 o 
   7   5   4        1.08        2.18      2.53 o 
   8   5   4       13.99       15.62      6.27 o 
  -4   6   4       12.01        7.19      3.72 o 
  -3   6   4       40.73       46.84      5.38 o 
  -2   6   4       67.75       70.91      4.12 o 
  -1   6   4      353.95      361.56     24.10 o 
   0   6   4       43.67       49.57      2.74 o 
   1   6   4      262.81      274.48      5.87 o 
   2   6   4       70.33       69.21      3.94 o 
   3   6   4      181.79      165.17      6.05 o 
   4   6   4      262.37      256.64      7.88 o 
   5   6   4        0.35        0.59      1.79 o 
   6   6   4       32.45       37.86      6.03 o 
   7   6   4        7.59        2.52      2.45 o 
   8   6   4        7.30        3.23      3.12 o 
  -3   7   4        0.42        3.16      3.09 o 
  -2   7   4      368.89      386.04     14.06 o 
  -1   7   4       23.19       23.84      2.84 o 
   0   7   4        9.74        5.56      1.70 o 
   1   7   4        1.64        0.79      1.77 o 
   2   7   4      223.56      205.30     13.35 o 
   3   7   4      242.70      247.72      7.93 o 
   4   7   4        7.56        7.70      2.42 o 
   5   7   4       65.14       63.77      6.26 o 
   6   7   4        0.34        0.69      2.33 o 
   7   7   4       24.89       21.45      3.77 o 
  -2   8   4       22.34       26.54      4.81 o 
  -1   8   4      103.32      112.43      7.45 o 
   0   8   4       26.04       41.90      5.12 o 
   1   8   4       13.40       17.28      4.32 o 
   2   8   4       28.95       26.58      3.32 o 
   3   8   4        7.54        4.90      2.30 o 
   4   8   4       10.34        7.21      2.54 o 
   5   8   4       19.43       21.85      4.42 o 
   6   8   4       51.54       49.53      5.12 o 
   7   8   4        0.36       -2.11      2.50 o 
   1   9   4      142.63      164.24      7.18 o 
   2   9   4      200.51      187.75      9.43 o 
   3   9   4        1.98        0.94      2.33 o 
   4   9   4       36.09       28.40      6.15 o 
   5   9   4       14.28       10.88      3.08 o 
   6   9   4       90.79       98.84      8.43 o 
   1  10   4       14.59        9.41      4.01 o 
   2  10   4       16.33       17.01      3.68 o 
   3  10   4       72.84       83.60      5.99 o 
   4  10   4        7.45        4.14      2.77 o 
   5  10   4        2.43        5.62      2.93 o 
  -5  -8   5        0.39       -2.31      3.32 o 
  -4  -8   5       22.73       24.51      6.30 o 
  -3  -8   5       14.83       11.19      5.32 o 
  -2  -8   5       46.26       35.62      7.41 o 
  -1  -8   5        7.31        9.39      5.72 o 
   0  -8   5        1.29        3.40      4.76 o 
   1  -8   5       43.17       47.37      4.90 o 
  -6  -7   5        1.22        7.70      3.52 o 
  -5  -7   5      101.56      108.20      7.90 o 
  -4  -7   5       98.89       98.94     13.55 o 
  -3  -7   5       20.89       24.29      3.35 o 
  -2  -7   5        9.71       18.98      5.85 o 
  -1  -7   5       58.66       49.66      4.11 o 
   0  -7   5       96.11       76.05      9.10 o 
   1  -7   5       27.23       20.29      3.39 o 
   2  -7   5       59.24       54.48      4.81 o 
  -6  -6   5       34.42       38.63      5.85 o 
  -5  -6   5       88.48       91.67      7.16 o 
  -4  -6   5        2.17        3.57      2.26 o 
  -3  -6   5        0.57        0.43      1.91 o 
  -2  -6   5       16.12       26.19      2.26 o 
  -1  -6   5      664.45      653.65     14.12 o 
   0  -6   5      286.38      266.31      8.40 o 
   1  -6   5        1.74        1.12      2.95 o 
   2  -6   5       21.98       25.17      3.55 o 
   3  -6   5       86.36       85.61      5.82 o 
  -7  -5   5       11.78        4.72      4.85 o 
  -6  -5   5        0.20        3.87      3.05 o 
  -5  -5   5       87.49       95.72      7.14 o 
  -4  -5   5      239.77      250.65     10.99 o 
  -3  -5   5       51.10       46.03      2.82 o 
  -2  -5   5        0.52        0.20      1.50 o 
  -1  -5   5       33.72       32.71      5.74 o 
   0  -5   5      428.22      389.23      9.88 o 
   1  -5   5      433.87      457.33     11.29 o 
   2  -5   5       51.50       36.77      3.68 o 
   3  -5   5      156.31      149.50      6.74 o 
   4  -5   5       47.75       40.29      7.50 o 
  -7  -4   5       42.46       39.03      6.45 o 
  -6  -4   5       34.25       33.84      5.70 o 
  -5  -4   5      116.42      130.48      8.21 o 
  -4  -4   5      220.82      236.79     17.11 o 
  -3  -4   5      113.27      121.95      5.15 o 
  -2  -4   5       47.03       53.00      5.58 o 
  -1  -4   5       70.16       80.20      6.92 o 
   0  -4   5        2.75        3.32      1.64 o 
   1  -4   5       30.63       33.27      3.11 o 
   2  -4   5      745.05      737.76     15.35 o 
   3  -4   5       13.80       12.58      2.78 o 
   4  -4   5       94.59       91.37      5.44 o 
   5  -4   5        0.40        1.40      2.31 o 
  -7  -3   5        2.37        3.94      4.27 o 
  -6  -3   5       50.83       54.87      6.76 o 
  -5  -3   5       71.45       76.72      8.32 o 
  -4  -3   5      269.43      292.78      7.95 o 
  -3  -3   5      301.20      343.10      9.59 o 
  -2  -3   5       11.38       10.82      1.66 o 
  -1  -3   5      482.48      527.06      9.61 o 
   0  -3   5      383.57      399.50      9.70 o 
   1  -3   5       40.66       38.35      4.05 o 
   2  -3   5       10.29       13.21      2.41 o 
   3  -3   5      208.47      200.79      7.10 o 
   4  -3   5        1.97        0.17      1.67 o 
   5  -3   5       24.75       24.11      3.58 o 
   6  -3   5       18.52       14.84      3.13 o 
  -7  -2   5        0.38       -1.80      4.05 o 
  -6  -2   5       16.58       13.27      2.64 o 
  -5  -2   5       74.60       80.70      4.45 o 
  -4  -2   5       44.56       50.19      3.47 o 
  -3  -2   5        0.39        2.11      1.72 o 
  -2  -2   5      956.96     1012.34     17.67 o 
  -1  -2   5      608.84      628.08      9.60 o 
   0  -2   5      163.65      181.37      4.22 o 
   1  -2   5      563.83      650.00      9.67 o 
   2  -2   5       54.90       56.50      3.47 o 
   3  -2   5      443.12      450.82     10.65 o 
   4  -2   5       67.33       66.57      4.19 o 
   5  -2   5       14.27       17.57      2.95 o 
   6  -2   5        8.72        8.17      2.56 o 
  -7  -1   5       83.11       80.10      7.65 o 
  -6  -1   5       13.59       13.19      2.57 o 
  -5  -1   5        9.99       12.69      4.09 o 
  -4  -1   5       20.56       18.52      2.51 o 
  -3  -1   5      222.37      218.15      6.44 o 
  -2  -1   5      241.49      265.40      6.76 o 
  -1  -1   5      123.37      126.87      3.30 o 
   0  -1   5       17.75       20.20      1.53 o 
   1  -1   5        9.55        6.90      1.15 o 
   2  -1   5     1531.79     1598.99     31.09 o 
   3  -1   5       15.23       12.03      3.06 o 
   4  -1   5      202.89      201.02      6.64 o 
   5  -1   5      143.17      153.72      6.21 o 
   6  -1   5       67.63       63.89      6.11 o 
   7  -1   5        0.15        0.73      2.39 o 
  -7   0   5        0.17        2.46      3.47 o 
  -6   0   5      290.19      303.80     22.42 o 
  -5   0   5      211.99      225.98      7.20 o 
  -4   0   5       40.41       45.50      4.77 o 
  -3   0   5       61.48       66.02      3.67 o 
  -2   0   5      174.56      168.48      5.27 o 
  -1   0   5     1039.30     1179.91     15.12 o 
   0   0   5       90.58      112.20      2.92 o 
   1   0   5        2.56        3.77      0.91 o 
   2   0   5       29.87       25.72      1.68 o 
   3   0   5      300.42      305.82      7.67 o 
   4   0   5        1.74        2.65      1.92 o 
   5   0   5      106.82      104.55      5.48 o 
   6   0   5      103.82      113.90      5.63 o 
   7   0   5       33.04       29.22      4.85 o 
  -6   1   5       18.36       18.53      3.85 o 
  -5   1   5      420.72      421.44     26.60 o 
  -4   1   5      377.43      375.21     10.19 o 
  -3   1   5       60.88       52.05      3.36 o 
  -2   1   5       23.13       28.00      2.48 o 
  -1   1   5     1140.17     1304.39     20.47 o 
   0   1   5     1110.95     1301.88     16.45 o 
   1   1   5      735.67      760.45     10.64 o 
   2   1   5        6.55        9.98      1.23 o 
   3   1   5        2.03        2.02      1.10 o 
   4   1   5       33.42       38.83      3.09 o 
   5   1   5       61.85       63.36     11.58 o 
   6   1   5       73.40       82.58      4.76 o 
   7   1   5        0.30       -2.87      3.29 o 
  -6   2   5        6.97        5.96      2.46 o 
  -5   2   5       64.26       62.60      4.25 o 
  -4   2   5      107.33       98.94      4.66 o 
  -3   2   5       27.72       29.97      4.28 o 
  -2   2   5      722.29      744.28     13.67 o 
  -1   2   5      310.30      291.78      7.49 o 
   0   2   5     1072.45     1282.56     22.56 o 
   1   2   5        2.70        1.26      1.17 o 
   2   2   5      385.43      345.28      6.04 o 
   3   2   5      513.23      551.67      8.62 o 
   4   2   5      265.70      263.86      5.61 o 
   5   2   5       24.24       24.10      2.62 o 
   6   2   5        0.29       -2.94      2.94 o 
   7   2   5       17.67       14.91      5.81 o 
   8   2   5        2.29        1.18      4.14 o 
  -6   3   5        8.20        4.96      3.27 o 
  -5   3   5       57.90       52.85      4.14 o 
  -4   3   5      332.95      338.89      9.09 o 
  -3   3   5       17.82       13.72      2.34 o 
  -2   3   5       17.29       20.87      2.38 o 
  -1   3   5      106.99      114.21      4.47 o 
   0   3   5       51.11       41.83      2.02 o 
   1   3   5      661.50      682.81     12.23 o 
   2   3   5      760.65      812.61     11.53 o 
   3   3   5       77.10       78.89      2.78 o 
   4   3   5       99.99       99.01      3.25 o 
   5   3   5       38.01       33.72      3.09 o 
   6   3   5       22.81       22.18      5.45 o 
   7   3   5       77.78       78.10      9.21 o 
   8   3   5       21.65       22.58      6.45 o 
  -5   4   5      163.70      166.30      9.66 o 
  -4   4   5      173.59      163.31      6.34 o 
  -3   4   5      110.21      101.16      4.88 o 
  -2   4   5      106.99       91.90      4.39 o 
  -1   4   5      487.17      486.03     12.20 o 
   0   4   5      127.25      118.66      3.52 o 
   1   4   5        4.46        5.04      1.19 o 
   2   4   5        3.43        5.12      1.14 o 
   3   4   5      432.48      399.65      6.94 o 
   4   4   5       45.40       48.96      3.48 o 
   5   4   5       25.97       27.69      3.09 o 
   6   4   5       20.01       22.95      4.35 o 
   7   4   5        0.11        3.34      4.07 o 
   8   4   5       86.81       81.10      9.68 o 
  -4   5   5       41.66       44.79      5.87 o 
  -3   5   5       17.69       19.17      2.86 o 
  -2   5   5     1041.39      995.30     23.61 o 
  -1   5   5        7.89        7.15      1.90 o 
   0   5   5      500.66      573.74     11.47 o 
   1   5   5        8.18       10.40      1.57 o 
   2   5   5        6.07        3.42      1.40 o 
   3   5   5       42.12       40.27      4.68 o 
   4   5   5      140.47      133.48      9.43 o 
   5   5   5      105.94      109.63      5.20 o 
   6   5   5        0.89        3.66      2.20 o 
   7   5   5        0.87        1.16      2.30 o 
   8   5   5        7.66        5.81      4.27 o 
  -4   6   5        0.35        2.47      3.32 o 
  -3   6   5        6.64        8.70      3.74 o 
  -2   6   5       99.11      105.17      5.03 o 
  -1   6   5      987.57     1008.26     25.12 o 
   0   6   5        2.44        2.55      3.58 o 
   1   6   5       40.40       52.74      2.81 o 
   2   6   5      359.23      353.16      9.28 o 
   3   6   5       92.01       81.40      4.51 o 
   4   6   5       92.97       99.34      5.08 o 
   5   6   5       12.18       12.33      2.61 o 
   6   6   5       17.01       18.86      3.30 o 
   7   6   5        2.33        3.66      2.59 o 
  -3   7   5        8.61       17.15      4.54 o 
  -2   7   5        0.82        2.18      2.21 o 
  -1   7   5       81.14       72.38      4.50 o 
   0   7   5       55.36       65.42      8.07 o 
   1   7   5       37.27       33.22      5.53 o 
   2   7   5      101.42       99.31      5.92 o 
   3   7   5      217.22      219.46      7.52 o 
   4   7   5        0.16        0.03      2.15 o 
   5   7   5       33.91       37.83      4.02 o 
   6   7   5       52.96       57.37      4.80 o 
   7   7   5        3.76        4.89      2.98 o 
  -2   8   5       81.80       98.28      7.79 o 
  -1   8   5       32.65       33.72      3.47 o 
   0   8   5      216.93      230.47     10.97 o 
   1   8   5        0.26        0.82      2.36 o 
   2   8   5        1.28       -1.53      1.89 o 
   3   8   5        4.91        1.41      2.24 o 
   4   8   5       54.07       47.73      4.24 o 
   5   8   5       40.64       37.29      4.23 o 
   6   8   5       15.25       14.51      6.57 o 
   0   9   5        0.29        5.92      3.67 o 
   1   9   5       63.76       63.90      6.65 o 
   2   9   5       62.11       73.58      5.32 o 
   3   9   5       22.73       22.87      5.10 o 
   4   9   5        1.56       -0.73      2.03 o 
   5   9   5        0.30        3.45      2.56 o 
   6   9   5        9.69       10.51      3.51 o 
   2  10   5       37.86       32.62      5.50 o 
   3  10   5       52.08       57.73      8.74 o 
   4  10   5       30.96       29.87      4.26 o 
  -3  -8   6        1.10        3.23      5.01 o 
  -2  -8   6       24.01       20.47      6.99 o 
  -1  -8   6       15.35        9.57      6.01 o 
   0  -8   6       17.31       15.22      6.61 o 
  -5  -7   6       50.82       63.86      7.03 o 
  -4  -7   6       34.20       35.80      5.21 o 
  -3  -7   6        0.30        1.89      4.03 o 
  -2  -7   6       58.13       56.69      8.03 o 
  -1  -7   6       56.14       50.68     10.78 o 
   0  -7   6       34.93       33.61      4.00 o 
   1  -7   6        3.78        3.94      3.01 o 
   2  -7   6        9.75        9.76      4.98 o 
  -5  -6   6       44.28       40.47      5.99 o 
  -4  -6   6        1.96        6.76      3.76 o 
  -3  -6   6      168.42      166.14      8.79 o 
  -2  -6   6      127.70      126.81      5.77 o 
  -1  -6   6      104.51      116.53      7.77 o 
   0  -6   6       13.46       21.51      8.52 o 
   1  -6   6       31.89       25.72      3.54 o 
   2  -6   6      132.98      125.82     11.38 o 
   3  -6   6       27.95       21.36      6.70 o 
  -6  -5   6        9.29        8.54      3.76 o 
  -5  -5   6       18.78       18.31      4.65 o 
  -4  -5   6      117.65      122.62      8.10 o 
  -3  -5   6        3.08        4.33      4.54 o 
  -2  -5   6       13.14       11.74      1.90 o 
  -1  -5   6       20.95       26.12      3.16 o 
   0  -5   6       41.11       42.26      4.01 o 
   1  -5   6      552.34      520.67     12.69 o 
   2  -5   6      183.49      172.13      7.07 o 
   3  -5   6        2.19        1.17      2.35 o 
   4  -5   6        0.18       -0.57      2.48 o 
  -6  -4   6      251.95      247.96     12.62 o 
  -5  -4   6        9.78        4.74      3.40 o 
  -4  -4   6       33.51       28.62      2.98 o 
  -3  -4   6       84.85       81.31      6.07 o 
  -2  -4   6      649.51      687.04     11.29 o 
  -1  -4   6        9.85       11.55      1.80 o 
   0  -4   6       50.11       51.11      4.16 o 
   1  -4   6       11.20        9.86      2.63 o 
   2  -4   6      529.44      527.78     12.77 o 
   3  -4   6      273.40      240.49      8.30 o 
   4  -4   6       29.89       19.66      3.52 o 
   5  -4   6       40.30       41.98      4.61 o 
  -6  -3   6       41.06       42.32      6.21 o 
  -5  -3   6      111.23      120.90     10.24 o 
  -4  -3   6      164.34      170.64      6.26 o 
  -3  -3   6      437.61      486.39     19.70 o 
  -2  -3   6      902.31      981.91     17.34 o 
  -1  -3   6      296.24      298.35      6.36 o 
   0  -3   6       42.54       39.76      2.40 o 
   1  -3   6        0.44        1.08      1.63 o 
   2  -3   6      112.99      104.25      5.06 o 
   3  -3   6       34.90       30.25      3.37 o 
   4  -3   6      152.50      156.77      6.75 o 
   5  -3   6        4.31        2.29      2.39 o 
  -6  -2   6       59.04       58.22      4.39 o 
  -5  -2   6        4.99        3.22      3.37 o 
  -4  -2   6      186.92      205.40      6.80 o 
  -3  -2   6       49.51       57.57      9.37 o 
  -2  -2   6     1166.06     1228.16     20.48 o 
  -1  -2   6      289.90      330.88      6.48 o 
   0  -2   6       98.71      117.51      3.67 o 
   1  -2   6      558.69      590.07     16.30 o 
   2  -2   6      832.11      834.37     16.07 o 
   3  -2   6      109.94      101.13      5.72 o 
   4  -2   6       76.71       81.98      4.77 o 
   5  -2   6       65.51       66.88      4.83 o 
   6  -2   6       20.26       21.91      7.71 o 
  -6  -1   6       52.76       40.87      3.85 o 
  -5  -1   6       21.45       33.77      4.26 o 
  -4  -1   6        6.60        5.53      2.11 o 
  -3  -1   6      104.34       97.69      4.51 o 
  -2  -1   6       52.73       63.78      3.73 o 
  -1  -1   6       90.44      103.54      4.23 o 
   0  -1   6      440.85      481.46      8.02 o 
   1  -1   6      299.43      292.48      5.83 o 
   2  -1   6      645.51      692.82     13.86 o 
   3  -1   6      104.55      110.11      4.91 o 
   4  -1   6        2.47        2.48      1.78 o 
   5  -1   6      111.56      132.72     11.65 o 
   6  -1   6      179.55      189.56      9.69 o 
  -6   0   6       74.48       70.99      4.81 o 
  -5   0   6      321.72      311.53      8.97 o 
  -4   0   6       54.85       48.30      3.66 o 
  -3   0   6        1.36        0.90      1.67 o 
  -2   0   6      196.80      206.56      6.32 o 
  -1   0   6      510.11      544.84     11.03 o 
   0   0   6       73.76       80.11      2.79 o 
   1   0   6        3.62        1.76      1.38 o 
   2   0   6      106.93      105.39      3.70 o 
   3   0   6       42.11       46.45      3.34 o 
   4   0   6      203.81      218.07      7.10 o 
   5   0   6       25.32       31.31      3.23 o 
   6   0   6      113.62      115.25     15.89 o 
   7   0   6       28.59       24.02      3.84 o 
  -6   1   6       13.88       16.61      3.21 o 
  -5   1   6       54.20       55.16      4.15 o 
  -4   1   6      806.35      752.69     15.12 o 
  -3   1   6      131.96      124.57      5.11 o 
  -2   1   6       90.50      101.37      4.47 o 
  -1   1   6        0.97       -1.18      1.27 o 
   0   1   6       48.33       51.14      3.60 o 
   1   1   6      855.08      923.25     21.92 o 
   2   1   6      209.95      229.97      5.04 o 
   3   1   6       15.06       15.83      1.79 o 
   4   1   6       14.20       12.59      2.34 o 
   5   1   6       82.53       78.96      4.40 o 
   6   1   6       19.77       19.09      2.99 o 
   7   1   6       20.58       27.10      6.92 o 
  -6   2   6       40.64       38.33      4.03 o 
  -5   2   6       29.28       33.11      3.64 o 
  -4   2   6        3.40        3.93      2.76 o 
  -3   2   6      357.40      326.39      8.64 o 
  -2   2   6      606.52      585.39     11.96 o 
  -1   2   6      435.60      436.56      9.64 o 
   0   2   6       12.28       16.92      2.01 o 
   1   2   6      409.94      481.91      7.95 o 
   2   2   6     1054.56     1066.50     14.57 o 
   3   2   6      168.38      159.13      4.17 o 
   4   2   6        2.77        2.61      1.35 o 
   5   2   6        7.89        6.30      2.11 o 
   6   2   6       68.78       71.27      8.48 o 
   7   2   6        7.63       -3.20      4.81 o 
  -5   3   6        3.26        2.29      2.25 o 
  -4   3   6       56.39       53.44      4.00 o 
  -3   3   6       21.07       23.90      2.94 o 
  -2   3   6      561.63      539.90     11.62 o 
  -1   3   6      154.30      154.33      7.87 o 
   0   3   6      219.10      237.97      6.59 o 
   1   3   6        1.95        1.10      1.11 o 
   2   3   6     1009.42     1092.79     15.06 o 
   3   3   6       95.37       95.26      3.26 o 
   4   3   6       23.00       22.07      2.45 o 
   5   3   6      151.49      167.15      6.30 o 
   6   3   6       70.85       79.81      8.72 o 
   7   3   6        6.16        3.07      4.32 o 
  -5   4   6        1.96        0.00      2.07 o 
  -4   4   6       33.04       30.17      3.50 o 
  -3   4   6      180.68      179.90      6.56 o 
  -2   4   6      745.00      784.53     24.99 o 
  -1   4   6       85.76       77.08      4.06 o 
   0   4   6      530.94      532.01     11.14 o 
   1   4   6       50.91       54.76      3.23 o 
   2   4   6      284.15      269.47      6.18 o 
   3   4   6      623.56      638.33     10.19 o 
   4   4   6       26.51       27.91      3.07 o 
   5   4   6        0.43        2.12      2.03 o 
   6   4   6       82.22       84.69      5.08 o 
   7   4   6        4.21        6.03      4.38 o 
  -4   5   6       47.88       50.49      5.22 o 
  -3   5   6      205.01      192.81     20.39 o 
  -2   5   6      478.20      452.91     25.29 o 
  -1   5   6       40.34       39.34      3.33 o 
   0   5   6      173.84      149.17      5.47 o 
   1   5   6      300.18      314.52      7.88 o 
   2   5   6      655.93      656.35     10.57 o 
   3   5   6        0.65       -0.46      1.73 o 
   4   5   6       58.55       58.80      4.14 o 
   5   5   6       87.87       89.56      4.99 o 
   6   5   6       73.71       71.76      8.46 o 
   7   5   6       23.71       25.48      6.19 o 
  -3   6   6        4.42        2.05      2.26 o 
  -2   6   6      104.30      104.95      5.27 o 
  -1   6   6      106.06      101.74      4.88 o 
   0   6   6      584.51      597.70     12.58 o 
   1   6   6        6.70       10.59      1.97 o 
   2   6   6      480.58      484.99     13.51 o 
   3   6   6        0.71       -0.67      1.86 o 
   4   6   6       38.64       36.29      3.61 o 
   5   6   6       54.00       54.89      4.39 o 
   6   6   6      163.76      174.15      7.49 o 
   7   6   6        9.64        5.79      2.88 o 
  -2   7   6        3.47        5.28      2.48 o 
  -1   7   6       59.99       67.28      6.72 o 
   0   7   6        5.65        5.14      2.12 o 
   1   7   6      529.77      535.61     17.53 o 
   2   7   6        0.33        4.01      2.43 o 
   3   7   6       54.20       55.34      4.28 o 
   4   7   6       55.78       57.95      5.61 o 
   5   7   6       27.75       28.77      3.77 o 
   6   7   6       60.11       64.35      7.74 o 
   7   7   6        0.04       -0.36      2.88 o 
  -1   8   6        2.84        2.89      2.38 o 
   0   8   6        1.52        1.40      3.16 o 
   1   8   6       22.18       24.07      4.69 o 
   2   8   6      138.04      143.36      8.59 o 
   3   8   6        2.12        3.42      2.21 o 
   4   8   6        7.24        8.74      2.81 o 
   5   8   6       65.58       62.33      5.14 o 
   6   8   6        1.66        4.03      2.93 o 
   0   9   6       21.84       31.28      5.72 o 
   1   9   6       31.59       38.05      5.76 o 
   2   9   6      140.70      155.13      9.52 o 
   3   9   6        1.07        1.87      3.07 o 
   4   9   6       11.47        6.43      3.06 o 
   5   9   6        2.75        3.12      2.91 o 
  -1  -7   7        2.71        5.50      5.05 o 
   0  -7   7       23.23       23.63      3.79 o 
  -5  -6   7        4.66        5.90      4.14 o 
  -4  -6   7       48.54       47.42      5.96 o 
  -2  -6   7      105.23       97.79      6.92 o 
  -1  -6   7       21.96       24.08      3.38 o 
   0  -6   7       27.79       24.39      3.54 o 
   1  -6   7       59.89       52.33      4.62 o 
   2  -6   7       47.25       46.09      8.20 o 
  -5  -5   7        2.78        3.96      3.56 o 
  -4  -5   7        1.16        3.05      3.49 o 
  -3  -5   7      135.98      131.34      5.51 o 
  -2  -5   7       22.03       34.55      4.54 o 
  -1  -5   7      199.91      198.54     12.25 o 
   0  -5   7       35.84       36.09      3.64 o 
   1  -5   7      101.02      104.32      5.67 o 
   2  -5   7       96.20       89.49      8.50 o 
   3  -5   7       20.28       14.06      3.46 o 
  -6  -4   7        0.38        1.94      3.54 o 
  -5  -4   7        9.45       11.35      3.98 o 
  -4  -4   7       49.69       59.99      9.39 o 
  -3  -4   7       25.43       24.08      2.92 o 
  -2  -4   7      316.17      297.08      8.19 o 
  -1  -4   7       24.10       20.87      3.65 o 
   0  -4   7        1.73        0.70      1.85 o 
   1  -4   7       34.30       30.88      3.43 o 
   2  -4   7      138.14      137.71      6.38 o 
   3  -4   7      319.30      287.55      9.61 o 
   4  -4   7        8.34        9.19      3.19 o 
  -6  -3   7        1.51        0.78      3.36 o 
  -5  -3   7      341.07      340.18     14.75 o 
  -4  -3   7      342.15      343.11     16.15 o 
  -3  -3   7       44.87       38.57      6.34 o 
  -2  -3   7       51.18       44.56      5.84 o 
  -1  -3   7      360.59      362.09      9.00 o 
   0  -3   7      498.84      533.95     12.02 o 
   1  -3   7       42.61       36.57      3.51 o 
   2  -3   7       19.49       18.58      2.95 o 
   3  -3   7       44.36       42.44      4.05 o 
   4  -3   7      246.08      242.78      8.67 o 
   5  -3   7      112.10      114.94      6.51 o 
  -6  -2   7      116.22      111.77      6.02 o 
  -5  -2   7      155.43      159.35      6.54 o 
  -4  -2   7       32.72       38.50      5.03 o 
  -3  -2   7       83.05       82.17      8.48 o 
  -2  -2   7       26.99       23.91      3.17 o 
  -1  -2   7     1065.26     1136.70     19.45 o 
   0  -2   7      715.87      788.43     12.21 o 
   1  -2   7       83.57       82.25      4.32 o 
   2  -2   7        7.96        7.70      2.51 o 
   3  -2   7        4.41        7.34      2.25 o 
   4  -2   7       49.51       52.40      4.37 o 
   5  -2   7       86.71       86.61      5.76 o 
  -6  -1   7        7.43        3.26      2.47 o 
  -5  -1   7       56.91       66.59      4.69 o 
  -4  -1   7       94.29       91.01      4.93 o 
  -3  -1   7       21.15       22.93      3.62 o 
  -2  -1   7      645.95      688.78     13.89 o 
  -1  -1   7       37.96       33.63      6.59 o 
   0  -1   7      684.01      720.66     13.56 o 
   1  -1   7      123.70      135.78      4.14 o 
   2  -1   7        0.55        1.32      1.85 o 
   3  -1   7      439.07      436.47     10.84 o 
   4  -1   7      228.03      223.57     11.76 o 
   5  -1   7       28.64       26.72      3.63 o 
   6  -1   7       15.72        8.92      5.16 o 
  -6   0   7        0.16        1.37      2.58 o 
  -5   0   7       87.47       84.41      5.00 o 
  -4   0   7       28.07       28.77      3.27 o 
  -3   0   7       33.54       43.22      5.86 o 
  -2   0   7        7.02        8.05      2.07 o 
  -1   0   7      289.77      305.82      8.05 o 
   0   0   7        7.89        8.39      6.60 o 
   1   0   7      165.27      182.43      4.96 o 
   2   0   7      488.05      519.92     14.99 o 
   3   0   7       31.53       29.03      4.01 o 
   4   0   7      168.25      166.91      6.40 o 
   5   0   7       20.42       16.14      3.46 o 
   6   0   7        6.88        5.00      2.50 o 
  -5   1   7       49.03       50.57      4.24 o 
  -4   1   7      187.25      181.99      6.84 o 
  -3   1   7      354.23      323.77      8.93 o 
  -2   1   7        0.51        2.24      1.66 o 
  -1   1   7        0.60        1.13      1.86 o 
   0   1   7      108.07      102.22      4.44 o 
   1   1   7      304.55      313.99      7.82 o 
   2   1   7      213.71      223.68      5.26 o 
   3   1   7        0.82        1.51      1.29 o 
   4   1   7        1.38        0.78      1.72 o 
   5   1   7       80.69       82.70      4.84 o 
   6   1   7       61.10       57.80      4.54 o 
   7   1   7        3.31        2.16      5.10 o 
  -5   2   7        3.02       -0.40      3.46 o 
  -4   2   7       13.74        6.28      2.39 o 
  -3   2   7      139.83      142.32      5.82 o 
  -2   2   7     1611.18     1519.91     25.16 o 
  -1   2   7      171.55      159.90      9.62 o 
   0   2   7       12.75       14.04      2.23 o 
   1   2   7       27.60       27.40      2.56 o 
   2   2   7      277.53      280.87      5.97 o 
   3   2   7      378.28      388.60      7.45 o 
   4   2   7       13.70       14.84      3.40 o 
   5   2   7       11.13       13.96      2.66 o 
   6   2   7        3.05       -3.12      3.80 o 
   7   2   7        4.72        5.76      5.58 o 
  -5   3   7      100.38       84.16      5.41 o 
  -4   3   7       21.58       23.09      3.13 o 
  -3   3   7       45.31       46.85      3.85 o 
  -2   3   7       17.92       18.07      3.93 o 
  -1   3   7      367.20      371.63      9.35 o 
   0   3   7      258.96      293.89      7.92 o 
   1   3   7      292.98      304.34      7.88 o 
   2   3   7      122.50      126.89      4.88 o 
   3   3   7       75.18       85.86      3.35 o 
   4   3   7      149.53      156.30      4.99 o 
   5   3   7       56.15       61.99      7.32 o 
   6   3   7       14.25       23.45      6.14 o 
   7   3   7        0.93       -0.16      4.52 o 
  -4   4   7       95.51       88.93      7.92 o 
  -3   4   7       20.16       20.30      3.08 o 
  -2   4   7        0.49        1.20      1.90 o 
  -1   4   7       71.50       77.94      4.34 o 
   0   4   7      342.03      341.47      8.76 o 
   1   4   7       84.71       90.56      4.31 o 
   2   4   7      116.25      113.94      4.60 o 
   3   4   7        1.24        1.72      1.31 o 
   4   4   7      189.98      203.24      7.06 o 
   5   4   7      103.17      102.13      6.35 o 
   7   4   7       11.56        6.27      4.12 o 
  -4   5   7       53.38       50.58      4.54 o 
  -3   5   7        3.35        3.21      3.12 o 
  -2   5   7        1.98        2.86      2.57 o 
  -1   5   7      457.12      458.19     12.42 o 
   0   5   7      215.70      229.41      8.01 o 
   1   5   7       22.08       21.48      2.83 o 
   2   5   7      148.54      147.99      8.83 o 
   3   5   7       52.13       51.53      3.85 o 
   4   5   7       81.93       79.38      4.71 o 
   5   5   7      219.79      218.97      7.71 o 
   6   5   7        3.77        4.80      2.44 o 
   7   5   7       11.12        7.05      4.16 o 
  -3   6   7        9.29        6.41      3.33 o 
  -2   6   7      153.15      151.01      7.15 o 
  -1   6   7      114.73      102.29      8.77 o 
   0   6   7      303.91      315.52     10.05 o 
   1   6   7        4.24        5.59      1.95 o 
   2   6   7        2.08       -1.82      2.69 o 
   3   6   7      122.27      124.65      7.81 o 
   4   6   7      156.97      152.26      6.53 o 
   5   6   7        1.55        1.35      2.19 o 
   6   6   7        6.12        4.52      2.59 o 
   7   6   7       17.28       24.19      3.91 o 
  -2   7   7        4.40        0.90      2.29 o 
  -1   7   7        2.57        6.71      2.51 o 
   0   7   7       25.66       28.88      3.35 o 
   1   7   7      237.61      232.67     11.28 o 
   2   7   7      304.27      295.46     12.55 o 
   3   7   7        0.21        4.05      3.23 o 
   4   7   7       69.17       68.12      5.04 o 
   5   7   7        5.19        7.37      2.71 o 
   6   7   7        1.13        2.34      2.90 o 
  -1   8   7       54.52       58.67      6.99 o 
   0   8   7        0.31        1.40      3.07 o 
   1   8   7       45.33       56.43      6.59 o 
   2   8   7       14.14       14.48      4.18 o 
   3   8   7      120.51      107.96      7.77 o 
   4   8   7        3.82        1.96      3.89 o 
   5   8   7       57.46       57.66      8.19 o 
   1   9   7        0.17        4.23      3.69 o 
   2   9   7       31.71       33.46      5.67 o 
   3   9   7        5.88        6.70      3.63 o 
   4   9   7       38.13       40.67      5.99 o 
  -1  -6   8        2.37        3.12      3.40 o 
   0  -6   8        1.03        4.30      2.71 o 
   1  -6   8        3.56        3.63      2.87 o 
  -4  -5   8        5.44        8.83      3.94 o 
  -3  -5   8        8.31        9.87      2.56 o 
  -2  -5   8       91.90      101.33      7.34 o 
  -1  -5   8      162.71      176.71      9.61 o 
   0  -5   8       47.39       37.55      3.96 o 
   1  -5   8       58.71       66.04      5.17 o 
   2  -5   8       54.73       59.31      8.58 o 
  -5  -4   8       17.19       15.86      4.78 o 
  -4  -4   8        1.45       -0.31      2.86 o 
  -3  -4   8        1.86        2.42      2.03 o 
  -2  -4   8       59.31       52.09      3.93 o 
  -1  -4   8      189.96      178.49      9.23 o 
   0  -4   8        2.77        2.02      2.76 o 
   1  -4   8       96.22       92.57      5.34 o 
   2  -4   8       56.32       52.70      4.82 o 
   3  -4   8       56.86       52.69      6.19 o 
  -5  -3   8        0.17       -0.67      2.03 o 
  -4  -3   8       11.36        8.21      2.61 o 
  -3  -3   8       13.46       18.42      2.98 o 
  -2  -3   8      174.82      187.29      6.71 o 
  -1  -3   8       19.06       26.47      3.69 o 
   0  -3   8      176.01      156.42      8.50 o 
   1  -3   8       22.35       23.60      3.15 o 
   2  -3   8       39.50       37.63     11.67 o 
   3  -3   8       15.15       17.18      3.21 o 
   4  -3   8       32.45       43.93     14.75 o 
  -5  -2   8       41.89       41.74      4.17 o 
  -4  -2   8        0.97        2.24      2.15 o 
  -3  -2   8      671.02      662.04     16.58 o 
  -2  -2   8      293.11      301.16      8.67 o 
  -1  -2   8       17.58       12.78      3.67 o 
   0  -2   8       78.48       73.56      4.45 o 
   1  -2   8      665.71      658.21     19.49 o 
   2  -2   8      402.03      417.46     13.81 o 
   3  -2   8        3.00        1.27      2.08 o 
   4  -2   8       46.37       40.03      4.27 o 
   5  -2   8        5.51        3.65      2.98 o 
  -5  -1   8       27.16       18.26     10.17 o 
  -4  -1   8      148.02      142.45      6.27 o 
  -3  -1   8       53.89       51.51      3.94 o 
  -2  -1   8      209.56      218.45      7.26 o 
  -1  -1   8       89.07       99.09      4.77 o 
   0  -1   8        1.70        0.17      2.06 o 
   1  -1   8      792.04      849.54     22.96 o 
   2  -1   8      536.44      538.61     12.53 o 
   3  -1   8        2.02        3.55      1.96 o 
   4  -1   8       11.18       10.62      5.41 o 
   5  -1   8       44.23       53.24      6.04 o 
  -5   0   8       11.01        6.34      2.72 o 
  -4   0   8        1.50        2.28      2.14 o 
  -3   0   8       60.84       61.74      4.96 o 
  -2   0   8      358.90      369.26      9.72 o 
  -1   0   8        0.46        3.28      1.73 o 
   0   0   8      182.01      199.74      6.48 o 
   1   0   8       10.80        9.20      2.09 o 
   2   0   8      564.51      597.58     16.69 o 
   3   0   8       42.16       29.48      5.36 o 
   4   0   8        0.27       -1.49      1.83 o 
   5   0   8      203.27      201.86      7.89 o 
   6   0   8       78.21       74.42      5.54 o 
  -5   1   8       74.82       78.45      5.31 o 
  -4   1   8       11.25       11.68      2.91 o 
  -3   1   8      325.71      286.48      8.65 o 
  -2   1   8      102.03       98.20      4.84 o 
  -1   1   8       35.16       42.71      4.92 o 
   0   1   8       98.49       98.66      5.47 o 
   1   1   8      351.15      370.55      9.15 o 
   2   1   8       66.58       65.25      3.82 o 
   3   1   8       76.62       75.71      4.38 o 
   4   1   8       46.22       41.77      3.72 o 
   5   1   8        3.77        2.85      2.16 o 
   6   1   8       82.60       84.05      7.48 o 
  -4   2   8       58.65       42.02      4.09 o 
  -3   2   8       53.27       52.93      4.12 o 
  -2   2   8      770.31      770.64     16.19 o 
  -1   2   8      192.24      164.92      6.13 o 
   0   2   8        8.10        1.37      2.24 o 
   1   2   8        3.53        1.54      4.11 o 
   2   2   8      324.12      309.39     12.35 o 
   3   2   8       71.58       75.22      3.41 o 
   4   2   8       14.24       13.66      3.65 o 
   5   2   8       16.12       18.13      2.98 o 
   6   2   8        0.66        3.38      4.38 o 
  -4   3   8       37.31       40.05      4.49 o 
  -3   3   8        8.52        4.07      2.44 o 
  -2   3   8       58.31       50.42      8.56 o 
  -1   3   8      236.59      237.11     16.08 o 
   0   3   8      725.15      705.45     14.44 o 
   1   3   8      213.55      227.80      7.02 o 
   2   3   8        2.92        3.15      1.68 o 
   3   3   8        4.66        4.40      1.87 o 
   4   3   8       66.10       66.74      3.34 o 
   5   3   8      166.43      189.04     12.06 o 
   6   3   8       21.57       20.72      6.25 o 
  -4   4   8        1.77        0.19      2.97 o 
  -3   4   8      177.34      167.76      7.00 o 
  -2   4   8       31.20       34.67      3.87 o 
  -1   4   8       19.69       17.37      6.22 o 
   0   4   8        0.53        0.41      1.63 o 
   1   4   8      300.27      300.08     15.91 o 
   2   4   8      313.08      302.89      8.27 o 
   3   4   8       22.21       19.66      2.49 o 
   4   4   8       18.15       16.41      2.84 o 
   5   4   8       62.53       45.32      6.32 o 
   6   4   8       43.12       44.23      6.90 o 
  -3   5   8       85.32       80.25      5.25 o 
  -2   5   8      145.76      140.30     11.60 o 
  -1   5   8       34.92       39.33      3.78 o 
   0   5   8        3.41        3.76      2.96 o 
   1   5   8      139.29      146.20      5.92 o 
   2   5   8      212.07      204.25      6.68 o 
   3   5   8        3.89        1.76      3.05 o 
   4   5   8        0.46        4.07      2.15 o 
   5   5   8       17.41       19.62      3.28 o 
   6   5   8       78.91       69.42      8.10 o 
  -2   6   8      130.59      129.18      8.80 o 
  -1   6   8       43.94       52.09      4.33 o 
   0   6   8        0.48       -1.13      1.77 o 
   1   6   8      370.01      357.01      9.64 o 
   2   6   8       92.28       97.63      7.77 o 
   3   6   8        0.50        5.41      3.40 o 
   4   6   8       29.08       17.60      4.25 o 
   5   6   8       59.12       60.67      4.88 o 
   6   6   8       31.86       29.52      4.15 o 
  -1   7   8       10.55       10.27      2.91 o 
   0   7   8       28.40       26.92      5.23 o 
   1   7   8       26.19       17.58      4.81 o 
   2   7   8      374.85      371.42     15.29 o 
   3   7   8        0.62        0.65      3.60 o 
   4   7   8        0.98       -0.91      3.23 o 
   5   7   8       46.78       45.86      5.43 o 
   1   8   8       20.88       27.77      5.61 o 
   2   8   8       46.22       49.26      6.36 o 
   3   8   8      149.81      145.92      9.68 o 
   4   8   8       15.58       12.28      4.94 o 
  -2  -5   9       35.62       25.85      4.74 o 
  -1  -5   9      195.42      228.02     11.73 o 
   0  -5   9      235.18      265.96     12.59 o 
   1  -5   9        2.83        2.00      3.80 o 
  -3  -4   9       49.66       48.45      4.27 o 
  -2  -4   9       26.58       41.14      5.54 o 
  -1  -4   9       18.03       17.24      4.03 o 
   0  -4   9       28.73       34.18      5.30 o 
   1  -4   9      189.78      194.27     10.50 o 
   2  -4   9       45.53       40.24      4.73 o 
  -4  -3   9        4.69        0.31      2.29 o 
  -3  -3   9       30.25       39.27      4.90 o 
  -2  -3   9       20.26       25.46      3.35 o 
  -1  -3   9        0.29       -2.20      2.20 o 
   0  -3   9       51.88       53.51      5.76 o 
   1  -3   9      140.45      157.71      9.43 o 
   2  -3   9       21.75       26.66      4.38 o 
   3  -3   9        9.23        6.53      4.82 o 
  -4  -2   9       38.78       42.27      4.19 o 
  -3  -2   9       35.24       31.84      3.57 o 
  -2  -2   9      211.52      213.12      7.65 o 
  -1  -2   9        0.80        0.54      2.91 o 
   0  -2   9       17.16       17.24      4.12 o 
   1  -2   9       69.58       60.99      5.99 o 
   2  -2   9      221.46      235.68     11.37 o 
   3  -2   9       14.66       15.96      3.27 o 
   4  -2   9        4.80        7.55      3.05 o 
  -4  -1   9       99.90      103.60      8.51 o 
  -3  -1   9      232.06      222.58      7.98 o 
  -2  -1   9       10.00        8.52      2.73 o 
  -1  -1   9      479.48      482.08     11.76 o 
   0  -1   9       18.56       22.59      2.78 o 
   1  -1   9       40.81       46.06      5.54 o 
   2  -1   9       12.85       18.82      4.16 o 
   3  -1   9      265.97      260.63      9.80 o 
   4  -1   9       54.94       63.81      5.09 o 
   5  -1   9        5.00        3.09      2.88 o 
  -4   0   9        9.30        5.92      6.88 o 
  -3   0   9       73.13       76.06      9.71 o 
  -2   0   9      252.00      257.67      8.36 o 
  -1   0   9       11.13       16.18      4.68 o 
   0   0   9      291.38      302.45      8.71 o 
   1   0   9      151.72      151.78      5.76 o 
   2   0   9       37.31       31.53      4.63 o 
   3   0   9      114.60      110.25      7.79 o 
   4   0   9      116.37      112.30      8.63 o 
   5   0   9       21.71       22.48      3.67 o 
  -4   1   9       75.29       68.29      5.08 o 
  -3   1   9       12.66        7.23      2.37 o 
  -2   1   9        1.50        2.15      1.92 o 
  -1   1   9       80.44       80.60      4.70 o 
   0   1   9      159.27      146.40      6.29 o 
   1   1   9       94.16       89.53      5.46 o 
   2   1   9       40.13       43.33      3.45 o 
   3   1   9       10.36        8.86      3.18 o 
   4   1   9      204.98      215.89      7.90 o 
   5   1   9       63.09       74.34      5.18 o 
  -4   2   9       22.31       21.38      5.45 o 
  -3   2   9      135.53      131.81      6.17 o 
  -2   2   9        5.10        3.68      2.24 o 
  -1   2   9      434.10      394.40     10.50 o 
   0   2   9       32.90       31.54      3.22 o 
   1   2   9       31.71       40.95      3.54 o 
   2   2   9       25.75       19.67      2.67 o 
   3   2   9       95.50       92.61      6.76 o 
   4   2   9       58.05       52.51      5.23 o 
   5   2   9       84.27       82.75      5.11 o 
   6   2   9        0.29       -3.96      4.69 o 
  -3   3   9       14.42       11.60      3.11 o 
  -2   3   9      221.07      195.40      7.41 o 
  -1   3   9       10.81       15.04      2.78 o 
   0   3   9      646.15      643.31     18.31 o 
   1   3   9      138.22      133.93      5.75 o 
   2   3   9        7.07        8.42      4.62 o 
   3   3   9        4.04        2.53      1.80 o 
   5   3   9       58.84       58.14      7.65 o 
   6   3   9        2.35        4.49      4.65 o 
  -3   4   9       72.20       70.28      5.91 o 
  -2   4   9      119.12      115.48      5.96 o 
  -1   4   9        5.79        8.13      2.41 o 
   0   4   9        3.84        4.90      2.19 o 
   1   4   9      377.18      391.78     10.35 o 
   2   4   9      396.48      388.16     10.13 o 
   3   4   9       40.34       41.84      9.06 o 
   4   4   9        1.67        2.54      3.07 o 
   5   4   9       18.63       24.43      5.34 o 
   6   4   9       27.47       30.39      6.19 o 
  -2   5   9       28.39       25.92      3.67 o 
  -1   5   9       45.93       46.48      4.22 o 
   0   5   9        2.99        0.16      2.02 o 
   1   5   9       38.45       41.53      3.67 o 
   2   5   9       74.65       78.36      4.59 o 
   3   5   9       49.30       43.94      5.65 o 
   4   5   9       56.11       47.70      5.92 o 
   5   5   9        9.96        6.79      3.87 o 
  -1   6   9        3.38        3.04      2.83 o 
   0   6   9       46.65       48.50      7.00 o 
   1   6   9       13.38       11.15      3.74 o 
   2   6   9       55.79       53.22      6.21 o 
   3   6   9       15.66       14.26      4.38 o 
   4   6   9       11.14        7.81      4.29 o 
   5   6   9       15.43       16.98      4.76 o 
   0   7   9       84.56       95.48      8.81 o 
   1   7   9      132.91      133.70      9.66 o 
   3   7   9       47.38       31.15      6.12 o 
   4   7   9       14.56       17.29      5.03 o 
  -1  -4  10        6.61        5.21      3.87 o 
   0  -4  10       52.68       57.25      6.76 o 
  -2  -3  10        8.71        9.92      4.05 o 
  -1  -3  10       30.77       16.87      4.27 o 
   0  -3  10       19.58       25.92      4.90 o 
   1  -3  10       78.41       61.86      6.83 o 
   2  -3  10       12.79       10.52      4.34 o 
  -3  -2  10       36.88       39.41     11.41 o 
  -2  -2  10        4.03       -1.89      1.96 o 
  -1  -2  10       21.52       26.95      4.87 o 
   0  -2  10       67.43       70.80      6.94 o 
   1  -2  10        4.21        0.71      2.76 o 
   2  -2  10       43.73       39.47      5.81 o 
   3  -2  10       14.47       17.33      4.63 o 
  -3  -1  10       70.07       72.25      5.17 o 
  -2  -1  10       84.49       82.79      5.35 o 
  -1  -1  10       90.13       90.03      5.21 o 
   0  -1  10      222.01      221.57     11.33 o 
   1  -1  10        5.33       -0.58      3.05 o 
   2  -1  10        2.30        0.29      3.12 o 
   3  -1  10       51.74       72.14      7.01 o 
  -3   0  10       37.53       38.93      4.26 o 
  -2   0  10      246.91      245.89      8.50 o 
  -1   0  10      192.58      184.83      7.17 o 
   0   0  10        0.35       -0.63      1.74 o 
   1   0  10      359.65      354.85     14.48 o 
   2   0  10        4.13        2.87      3.36 o 
   3   0  10       21.48       21.85      5.03 o 
   4   0  10       52.39       51.29      6.16 o 
  -3   1  10       28.61       26.27      3.75 o 
  -2   1  10       26.98       21.35      3.28 o 
  -1   1  10       11.38       13.04      2.84 o 
   0   1  10      167.30      165.69      6.98 o 
   1   1  10        0.80       -0.16      2.60 o 
   2   1  10      331.47      349.53     14.20 o 
   3   1  10        9.56        7.74      3.54 o 
   4   1  10       14.14       15.46      4.01 o 
  -3   2  10      213.33      193.25      7.80 o 
  -2   2  10       84.88       82.90      5.37 o 
  -1   2  10       20.64       14.69      2.94 o 
   0   2  10        0.36        0.36      2.03 o 
   1   2  10      267.95      273.01     14.69 o 
   2   2  10       30.56       21.58      3.03 o 
   3   2  10       24.01       16.53      4.07 o 
  -2   3  10       48.73       39.42      4.13 o 
  -1   3  10       57.92       52.90      6.83 o 
   0   3  10       23.37       33.53      3.68 o 
   1   3  10      458.70      407.26     10.94 o 
   2   3  10       34.98       32.21      3.52 o 
   3   3  10       13.71       13.97      3.95 o 
  -2   4  10       19.93        9.53      2.92 o 
  -1   4  10        0.40        0.00      1.94 o 
   0   4  10      177.00      190.58      7.47 o 
   1   4  10       40.43       44.44      4.07 o 
   2   4  10      358.89      348.43     10.01 o 
   3   4  10       14.02       15.46      4.14 o 
   4   4  10        5.04       11.06      3.85 o 
  -1   5  10       79.19       75.38      6.88 o 
   0   5  10       68.06       74.64      7.26 o 
   1   5  10       36.35       35.87      3.85 o 
   2   5  10       25.12       25.70      4.98 o 
   3   5  10      124.98      119.44      8.39 o 
   4   5  10      155.64      157.33      9.77 o 
   1   6  10       14.74        6.16      3.69 o 
   2   6  10        2.03        4.05      3.25 o 
   3   6  10        2.87        5.70      3.63 o 
   0  -2  11        0.38        0.22      3.03 o 
  -1  -1  11        4.03        3.55      2.32 o 
   0  -1  11       12.48        6.72      3.80 o 
   1  -1  11       71.83       69.69      7.57 o 
   2  -1  11       66.64       72.98      7.52 o 
  -1   0  11       48.70       50.43      4.57 o 
   0   0  11       65.73       56.66      4.56 o 
   1   0  11      189.65      186.86     10.99 o 
   2   0  11       82.52       82.68      7.92 o 
  -1   1  11       16.10       13.21      3.15 o 
   0   1  11      173.08      157.72      8.11 o 
   1   1  11      137.55      127.36      8.94 o 
   2   1  11        1.72        3.36      3.52 o 
   3   1  11       89.75       73.29      7.25 o 
  -1   2  11        0.30       -0.84      2.16 o 
   0   2  11        4.94        3.19      2.42 o 
   1   2  11       48.66       49.30      4.46 o 
   2   2  11      114.05      105.91      8.37 o 
   3   2  11        5.55        0.22      3.23 o 
   0   3  11       39.61       47.90      4.49 o 
   1   3  11       28.01       31.72      5.43 o 
   2   3  11        1.42        2.65      3.67 o 
   3   3  11       74.04       70.36      7.01 o 
   0   4  11       67.69       63.54      5.00 o 
   1   4  11       72.77       71.96      5.38 o 
   2   4  11       32.20       35.71      6.31 o 
   3   4  11       83.74       72.36      7.23 o 
                                                 
